# Supplementary material for: A Five-Species Transcriptome Array for Oral Mixed-Biofilm Studies
Source: PLoS One. 2011 Dec 14;6(12):e27827. doi: 10.1371/journal.pone.0027827 (PMC3237422; doi:10.1371/journal.pone.0027827)
Supplement: Table S1 — Graduated fluorescence intensities of genes passing the quality control criteria. (XLS) [file pone.0027827.s003.xls]

## Sheet: all probes graduated1
Supporting Information of "A five-species transcriptome array for oral mixed-biofilm studies"; Redanz et al. 2011; Table S1:
The table shows the graduation of fluorescence intensity of probes after single species hybridization.
Single species hybridization with S. sanguinis SK36				Single species hybridization with S. mutans UA159				Single species hybridization with F. nucleatum ATCC25586				Single species hybridization with P. gingivalis W83				Single species hybridization with A. actinomycetemcomitans HK1651
0-25 %	1696.4467-8870.667			0-25 %	1622.04-15199.47			0-25 %	755.0-13653.0			0-25 %	778.52-16145.1			0-25 %	5039.78-15256.7
25-50 %	8870.668-17741.334			25-50 %	15199.47-30398.945			25-50 %	13654.1-27305			25-50 %	16145.11-32290.205			25-50 %	15256.8-30513.0
50-75 %	17741.335-26612.00			50-75 %	30398.95-45598.42			50-75 %	27305.1-40962			50-75 %	32290.21-48435.307			50-75 %	30513.01-45770.1
75-100 %	26612.01-35482.668			75-100 %	45598.43-60797.89			75-100 %	40962.1-54616			75-100 %	48435.31-64580.41			75-100 %	45770.11-61026.81
PROBE_ID	mic_226209_SK_290410_S01.txt(raw)	GEN_ID		PROBE_ID	mic_230146_Mu.txt(raw)	GEN_ID		PROBE_ID	mic_230150_501_140909_7_Fu25.txt(raw)	GEN_ID		PROBE_ID	mic_226216_501_Po83.txt(raw)	GEN_ID		PROBE_ID	mic_229614_S01.txt(raw)	GEN_ID
SSA_0790P00105	1696.45	SSA_0790		SMU_372P00333	1623	SMU_372		FN0762P00248	755	FN0762		PG_2004P00010	778.52	PG_2004		AA01012P00034	5039.78	AA01012
SSA_1286P00245	1696.45	SSA_1286		SMU_2094cP00215	1624.85	SMU_2094c		FN0960P00073	755	FN0960		PG_0373P00472	779.11	PG_0373		AA00344P00166	5040.11	AA00344
SSA_0390P00049	1696.52	SSA_0390		SMU_1752cP00112	1625.11	SMU_1752c		FN1699P00046	755	FN1699		PG_1433P00016	779.187	PG_1433		AA01662P01134	5040.22	AA01662
SSA_1779P00070	1696.59	SSA_1779		SMU_290P00902	1625.63	SMU_290		FN0753P00458	755.5	FN0753		PG_1433P00041	779.223	PG_1433		AA02558P00061	5040.33	AA02558
SSA_0047P00312	1696.7	SSA_0047		SMU_1926P00453	1626.08	SMU_1926		FN0870P00539	756	FN0870		PG_1527P00074	779.26	PG_1527		AA00141P00232	5040.96	AA00141
SSA_1731P00391	1696.82	SSA_1731		SMU_112cP00691	1629.85	SMU_112c		FN1501P00440	756	FN1501		PG_1098P00019	779.333	PG_1098		AA02838P00217	5041.37	AA02838
SSA_0675P00039	1696.85	SSA_0675		SMU_372P00470	1630.55	SMU_372		FN1682P00653	756	FN1682		PG_1722P00040	780.187	PG_1722		AA02592P00310	5041.44	AA02592
SSA_1174P00442	1696.96	SSA_1174		SMU_289P00254	1631.63	SMU_289		FN1726P00799	756	FN1726		PG_1206P00023	780.297	PG_1206		AA03000P00305	5041.59	AA03000
SSA_0460P00080	1697.15	SSA_0460		SMU_239cP00093	1633.11	SMU_239c		FN2068P00810	756	FN2068		PG_0007P00056	780.37	PG_0007		AA01489P00065	5043.37	AA01489
SSA_1727P00396	1697.22	SSA_1727		SMU_663P00260	1633.81	SMU_663		FN0918P00469	757	FN0918		PG_0143P00015	780.52	PG_0143		AA01400P00373	5043.89	AA01400
SSA_0409P00311	1697.26	SSA_0409		SMU_1224P00455	1634.52	SMU_1224		FN0955P00156	757	FN0955		PG_1516P01298	780.703	PG_1516		AA00942P00406	5044.11	AA00942
SSA_1737P00782	1697.26	SSA_1737		SMU_179P00024	1636.22	SMU_179		FN1247P00388	757	FN1247		PG_1722P00069	780.89	PG_1722		AA02856P00473	5044.52	AA02856
SSA_0278P00530	1697.33	SSA_0278		SMU_1026P00119	1636.37	SMU_1026		FN1307P00349	757	FN1307		PG_1521P00075	781.483	PG_1521		AA00862P00067	5045.08	AA00862
SSA_0233P00578	1697.48	SSA_0233		SMU_356P00075	1636.85	SMU_356		FN0008P00209	758	FN0008		PG_0234P00548	781.85	PG_0234		AA02500P00590	5045.81	AA02500
SSA_1958P00383	1697.48	SSA_1958		SMU_1008P00335	1638.7	SMU_1008		FN0044P00152	758	FN0044		PG_1871P00118	781.997	PG_1871		AA01239P00014	5046.74	AA01239
SSA_0687P00251	1697.67	SSA_0687		SMU_2094cP00211	1640.41	SMU_2094c		FN0823P00371	758	FN0823		PG_0210P00301	782.22	PG_0210		AA02602P00595	5047.78	AA02602
SSA_0273P00799	1697.74	SSA_0273		SMU_750cP00030	1640.74	SMU_750c		FN1249P00149	758	FN1249		PG_0718P00352	782.593	PG_0718		AA00438P00441	5047.93	AA00438
SSA_2171P00116	1697.74	SSA_2171		SMU_1396P00102	1643.85	SMU_1396		FN1747P00500	758	FN1747		PG_2111P00020	782.633	PG_2111		AA02811P00152	5048	AA02811
SSA_2359P00420	1697.82	SSA_2359		SMU_1577cP00993	1644.96	SMU_1577c		FN0609P00336	758.5	FN0609		PG_1489P00095	783.073	PG_1489		AA01239P00134	5048.15	AA01239
SSA_2282P01221	1697.85	SSA_2282		SMU_980P01868	1646.19	SMU_980		FN0314P00186	759	FN0314		PG_0932P00075	783.517	PG_0932		AA02789P00536	5048.52	AA02789
SSA_1759P00082	1698.15	SSA_1759		SMU_1032P00648	1647.82	SMU_1032		FN0609P00338	759	FN0609		PG_0822P00230	783.817	PG_0822		AA02084P00040	5048.66	AA02084
SSA_0156P01148	1698.41	SSA_0156		SMU_457P00067	1647.89	SMU_457		FN1014P00016	759	FN1014		PG_1532P00026	783.853	PG_1532		AA02325P00232	5048.67	AA02325
SSA_0766P00344	1698.89	SSA_0766		SMU_1330cP00072	1648.55	SMU_1330c		FN1401P00269	759	FN1401		PG_1735P00157	784.26	PG_1735		AA02010P00327	5048.78	AA02010
SSA_0878P00614	1698.96	SSA_0878		SMU_239cP00098	1649.78	SMU_239c		FN1847P00175	759	FN1847		PG_0814P00097	784.703	PG_0814		AA02506P00462	5049.74	AA02506
SSA_1507P00751	1699	SSA_1507		SMU_574cP00624	1651.96	SMU_574c		FN0188P00074	760	FN0188		PG_2064P00193	784.853	PG_2064		AA01240P00314	5050.15	AA01240
SSA_1362P00417	1699.04	SSA_1362		SMU_936P00377	1653.04	SMU_936		FN0708P00446	760	FN0708		PG_0751P00030	785.627	PG_0751		AA00388P00386	5050.22	AA00388
SSA_1640P00098	1699.15	SSA_1640		SMU_1237cP00198	1653.59	SMU_1237c		FN0761P00699	760	FN0761		PG_1223P00091	785.813	PG_1223		AA01988P01305	5050.48	AA01988
SSA_1048P00444	1699.19	SSA_1048		SMU_682P02473	1654.07	SMU_682		FN0827P00195	760	FN0827		PG_1207P00096	786.48	PG_1207		AA01954P00764	5050.7	AA01954
SSA_0144P00001	1699.37	SSA_0144		SMU_1284cP00486	1654.15	SMU_1284c		FN1462P00825	760	FN1462		PG_1977P01098	786.48	PG_1977		AA02375P00372	5050.78	AA02375
SSA_0111P00028	1699.44	SSA_0111		SMU_1837P00278	1654.85	SMU_1837		FN0517P00301	760.5	FN0517		PG_2037P00115	787.073	PG_2037		AA00446P00525	5050.96	AA00446
SSA_1507P00793	1699.44	SSA_1507		SMU_2040P00355	1656.15	SMU_2040		FN0723P01752	761	FN0723		PG_0007P00092	787.187	PG_0007		AA00174P00347	5051.08	AA00174
SSA_1727P00317	1699.52	SSA_1727		SMU_2115P00440	1656.93	SMU_2115		FN1413P00154	761	FN1413		PG_0320P00036	787.26	PG_0320		AA02477P00215	5051.3	AA02477
SSA_1738P00367	1699.52	SSA_1738		SMU_885P00421	1658.45	SMU_885		FN1755P00114	761	FN1755		PG_1203P00052	787.667	PG_1203		AA00734P00063	5051.63	AA00734
SSA_0753P00672	1699.66	SSA_0753		SMU_929cP00270	1660.3	SMU_929c		FN0649P01348	762	FN0649		PG_0215P00087	787.813	PG_0215		AA01928P01103	5051.7	AA01928
SSA_2358P01771	1699.74	SSA_2358		SMU_93cP00051	1663.44	SMU_93c		FN1121P00203	762	FN1121		PG_0088P00082	787.927	PG_0088		AA00333P00331	5052.59	AA00333
SSA_2167P00245	1699.78	SSA_2167		SMU_43P00006	1664.85	SMU_43		FN1151P00089	762	FN1151		PG_0214P00432	788.073	PG_0214		AA02076P00907	5053.78	AA02076
SSA_0262P00155	1699.85	SSA_0262		SMU_93cP00047	1667.08	SMU_93c		FN1198P00062	762	FN1198		PG_0474P00913	788.223	PG_0474		AA02269P00138	5054.29	AA02269
SSA_1297P01689	1700.3	SSA_1297		SMU_1287P00291	1667.93	SMU_1287		FN1405P00088	762	FN1405		PG_1573P00237	788.26	PG_1573		AA02805P01886	5054.55	AA02805
SSA_1209P00232	1700.41	SSA_1209		SMU_1888P00096	1668.26	SMU_1888		FN1551P00043	762	FN1551		PG_0847P00582	788.333	PG_0847		AA01906P00092	5054.81	AA01906
SSA_1789P00415	1700.41	SSA_1789		SMU_2124P00079	1668.3	SMU_2124		FN0517P00272	763	FN0517		PG_2006P00032	788.663	PG_2006		AA02911P00071	5055.15	AA02911
SSA_1176P00120	1700.41	SSA_1176		SMU_1345cP00806	1668.93	SMU_1345c		FN0523P00258	763	FN0523		PG_0822P00058	788.667	PG_0822		AA00777P01383	5055.48	AA00777
SSA_2339P00514	1700.55	SSA_2339		SMU_385P00203	1671.78	SMU_385		FN1293P00381	763	FN1293		PG_1409P00048	788.927	PG_1409		AA01107P00488	5055.48	AA01107
SSA_1611P00592	1700.55	SSA_1611		SMU_187cP00906	1672.33	SMU_187c		FN1377P00486	763	FN1377		PG_1725P00211	789	PG_1725		AA01248P00273	5056.37	AA01248
SSA_0041P00146	1700.59	SSA_0041		SMU_94cP00039	1674.15	SMU_94c		FN1613P00544	763	FN1613		PG_2009P00001	789.037	PG_2009		AA02712P01238	5056.48	AA02712
SSA_1738P01144	1700.89	SSA_1738		SMU_1598P00244	1674.67	SMU_1598		FN0031P00278	764	FN0031		PG_1467P00221	789.41	PG_1467		AA01114P00326	5057.19	AA01114
SSA_1000P00437	1700.89	SSA_1000		SMU_1310P00004	1674.7	SMU_1310		FN0770P00185	764	FN0770		PG_1223P00090	789.447	PG_1223		AA01679P00729	5057.56	AA01679
SSA_1825P00340	1700.97	SSA_1825		SMU_980P01855	1675	SMU_980		FN1176P00018	764	FN1176		PG_0236P00163	789.63	PG_0236		AA02359P00370	5057.7	AA02359
SSA_0499P00397	1701	SSA_0499		SMU_758cP00209	1675.45	SMU_758c		FN2007P00128	764	FN2007		PG_0155P00840	789.89	PG_0155		AA01585P00182	5057.78	AA01585
SSA_2362P00642	1701.11	SSA_2362		SMU_1327cP01062	1681.89	SMU_1327c		FN2089P00455	764	FN2089		PG_1143P00086	790.26	PG_1143		AA02343P00283	5057.78	AA02343
SSA_1862P00132	1701.22	SSA_1862		SMU_1951cP01594	1683.48	SMU_1951c		FN0660P00949	765	FN0660		PG_1206P00009	790.443	PG_1206		AA01805P00477	5058.22	AA01805
SSA_2300P00413	1701.37	SSA_2300		SMU_1237cP00194	1684.63	SMU_1237c		FN0747P00153	765	FN0747		PG_0422P00144	791.26	PG_0422		AA02498P00085	5058.67	AA02498
SSA_1267P00016	1701.56	SSA_1267		SMU_1026P00123	1685.81	SMU_1026		FN0838P00007	765	FN0838		PG_0007P00094	791.37	PG_0007		AA00866P00161	5058.85	AA00866
SSA_1749P00137	1701.7	SSA_1749		SMU_574cP00673	1685.89	SMU_574c		FN1468P00372	765	FN1468		PG_1207P00094	791.48	PG_1207		AA02144P00596	5059.15	AA02144
SSA_0591P00567	1701.81	SSA_0591		SMU_653cP00532	1686.96	SMU_653c		FN1715P00966	765	FN1715		PG_1467P00099	791.483	PG_1467		AA02386P00023	5059.18	AA02386
SSA_1777P00580	1701.81	SSA_1777		SMU_1310P00010	1688.93	SMU_1310		FN0706P00772	766	FN0706		PG_1678P00045	791.517	PG_1678		AA00654P00818	5059.37	AA00654
SSA_2367P00396	1701.81	SSA_2367		SMU_2156P00411	1689.7	SMU_2156		FN0730P00470	766	FN0730		PG_1871P00124	792.077	PG_1871		AA00087P00412	5059.89	AA00087
SSA_0614P00533	1701.96	SSA_0614		SMU_1287P00287	1689.85	SMU_1287		FN0885P00652	766	FN0885		PG_1423P00121	792.853	PG_1423		AA02470P00792	5061	AA02470
SSA_0653P00470	1702	SSA_0653		SMU_687cP00009	1691.19	SMU_687c		FN1114P00096	766	FN1114		PG_1725P00215	793.297	PG_1725		AA01815P00314	5061	AA01815
SSA_1715P00697	1702.07	SSA_1715		SMU_1577cP03324	1695.81	SMU_1577c		FN1815P00125	766	FN1815		PG_1944P00179	793.297	PG_1944		AA02532P00195	5061.22	AA02532
SSA_2273P00239	1702.07	SSA_2273		SMU_1027P00178	1696.04	SMU_1027		FN0687P00978	767	FN0687		PG_1409P00044	793.333	PG_1409		AA00806P00166	5061.44	AA00806
SSA_0036P01315	1702.15	SSA_0036		SMU_1782P00262	1696.33	SMU_1782		FN0770P00192	767	FN0770		PG_1735P00161	793.333	PG_1735		AA01661P00154	5061.55	AA01661
SSA_1266P00232	1702.29	SSA_1266		SMU_1704P00240	1698.19	SMU_1704		FN1996P00299	767	FN1996		PG_1451P00230	793.37	PG_1451		AA02031P00379	5062.33	AA02031
SSA_2051P01529	1702.29	SSA_2051		SMU_94cP00037	1700.26	SMU_94c		FN0429P00151	768	FN0429		PG_1977P00784	793.48	PG_1977		AA00883P00001	5063.37	AA00883
SSA_2117P01073	1702.63	SSA_2117		SMU_722P00010	1700.3	SMU_722		FN1065P00138	768	FN1065		PG_0814P00016	793.553	PG_0814		AA00150P00388	5063.85	AA00150
SSA_1370P00244	1702.67	SSA_1370		SMU_1071cP00740	1700.52	SMU_1071c		FN1075P00366	768	FN1075		PG_1423P00125	793.593	PG_1423		AA00967P00330	5063.96	AA00967
SSA_2171P00122	1702.7	SSA_2171		SMU_932P00561	1700.85	SMU_932		FN1407P00218	768	FN1407		PG_0685P00525	794.22	PG_0685		AA01462P01015	5064.56	AA01462
SSA_1565P00378	1702.81	SSA_1565		SMU_1685cP00265	1701.52	SMU_1685c		FN0521P00309	769	FN0521		PG_0871P00656	794.22	PG_0871		AA02939P00566	5065.26	AA02939
SSA_0785P00307	1702.92	SSA_0785		SMU_1683cP00234	1701.59	SMU_1683c		FN0618P00443	769	FN0618		PG_1503P00357	794.667	PG_1503		AA01903P00076	5065.78	AA01903
SSA_2060P00995	1702.96	SSA_2060		SMU_134P00158	1701.96	SMU_134		FN1401P01597	769	FN1401		PG_0826P00586	794.67	PG_0826		AA01893P00036	5066	AA01893
SSA_0143P00020	1703.11	SSA_0143		SMU_1470cP00443	1703.11	SMU_1470c		FN2077P00406	769	FN2077		PG_1053P00441	795	PG_1053		AA01654P00246	5066.08	AA01654
SSA_0650P00714	1703.11	SSA_0650		SMU_2114cP00032	1707.93	SMU_2114c		FN0640P00614	769.5	FN0640		PG_1660P00388	795	PG_1660		AA01040P00081	5066.63	AA01040
SSA_0696P00274	1703.15	SSA_0696		SMU_1029P00045	1708.52	SMU_1029		FN0048P00190	770	FN0048		PG_2032P01378	795.403	PG_2032		AA00410P00118	5066.78	AA00410
SSA_0857P00577	1703.22	SSA_0857		SMU_643P00751	1708.74	SMU_643		FN0380P00770	770	FN0380		PG_1442P00273	795.557	PG_1442		AA00369P00494	5067.11	AA00369
SSA_0252P00117	1703.3	SSA_0252		SMU_1604cP00076	1711.52	SMU_1604c		FN0496P00001	770.5	FN0496		PG_1798P01159	795.927	PG_1798		AA02996P00197	5068	AA02996
SSA_0302P00681	1703.37	SSA_0302		SMU_930cP00677	1711.56	SMU_930c		FN0445P00710	771	FN0445		PG_2035P00128	795.963	PG_2035		AA01120P00671	5070.59	AA01120
SSA_1163P00381	1703.37	SSA_1163		SMU_2156P00406	1711.93	SMU_2156		FN0833P01381	771	FN0833		PG_0843P00252	796	PG_0843		AA02081P01120	5070.96	AA02081
SSA_1079P00409	1703.37	SSA_1079		SMU_276cP00002	1715.15	SMU_276c		FN0966P00447	771	FN0966		PG_1465P00153	796.037	PG_1465		AA00872P00379	5070.96	AA00872
SSA_0770P01124	1703.41	SSA_0770		SMU_384P00255	1717.7	SMU_384		FN1848P00194	771	FN1848		PG_0007P00096	796.11	PG_0007		AA01822P00831	5071.33	AA01822
SSA_1937P00309	1703.48	SSA_1937		SMU_1892cP00039	1718.37	SMU_1892c		FN2089P00457	771	FN2089		PG_0508P00312	796.26	PG_0508		AA02936P00186	5071.63	AA02936
SSA_1759P00079	1703.52	SSA_1759		SMU_1471cP00549	1719.22	SMU_1471c		FN2095P00147	771	FN2095		PG_2037P00123	796.63	PG_2037		AA01892P00058	5072.18	AA01892
SSA_0737P00826	1703.55	SSA_0737		SMU_496P00024	1719.63	SMU_496		FN1108P00321	771.5	FN1108		PG_0386P00130	796.667	PG_0386		AA02046P01137	5072.26	AA02046
SSA_0329P00230	1703.59	SSA_0329		SMU_1395cP00061	1720.04	SMU_1395c		FN0299P00337	772	FN0299		PG_1504P00389	797.593	PG_1504		AA02541P00014	5072.29	AA02541
SSA_1655P00166	1703.78	SSA_1655		SMU_798cP00041	1721.07	SMU_798c		FN0842P00161	772	FN0842		PG_0508P00335	797.777	PG_0508		AA01196P00488	5072.33	AA01196
SSA_1736P00193	1703.82	SSA_1736		SMU_1815P00050	1721.78	SMU_1815		FN0918P00474	772	FN0918		PG_0927P00013	797.89	PG_0927		AA01411P00344	5072.44	AA01411
SSA_0825P00429	1704.08	SSA_0825		SMU_113P00687	1722.15	SMU_113		FN0931P00501	772	FN0931		PG_0605P01163	798.183	PG_0605		AA01592P00219	5072.45	AA01592
SSA_1848P00500	1704.11	SSA_1848		SMU_929cP00255	1726.48	SMU_929c		FN1745P00249	773	FN1745		PG_0819P00217	798.22	PG_0819		AA00760P00940	5072.48	AA00760
SSA_0677P00156	1704.15	SSA_0677		SMU_1827P00076	1726.63	SMU_1827		FN1342P00297	773.5	FN1342		PG_1061P00022	798.223	PG_1061		AA01294P00638	5072.52	AA01294
SSA_1563P00591	1704.15	SSA_1563		SMU_929cP00277	1726.74	SMU_929c		FN0161P00548	774	FN0161		PG_0124P00534	798.557	PG_0124		AA02797P00702	5072.89	AA02797
SSA_0157P00172	1704.37	SSA_0157		SMU_239cP00487	1727.37	SMU_239c		FN0429P00155	774	FN0429		PG_1555P00479	798.63	PG_1555		AA02840P00560	5073.44	AA02840
SSA_2358P01952	1704.52	SSA_2358		SMU_506P00763	1728	SMU_506		FN0658P00548	774	FN0658		PG_1858P00439	798.963	PG_1858		AA01349P00204	5073.56	AA01349
SSA_2294P00525	1704.7	SSA_2294		SMU_1287P00284	1729.66	SMU_1287		FN0693P00649	774	FN0693		PG_1022P00125	799.48	PG_1022		AA00877P00240	5074.11	AA00877
SSA_1414P00297	1704.74	SSA_1414		SMU_744P01429	1729.67	SMU_744		FN0929P00185	774	FN0929		PG_0927P00012	799.553	PG_0927		AA02306P00074	5074.33	AA02306
SSA_1617P00015	1704.89	SSA_1617		SMU_1237cP00193	1730.85	SMU_1237c		FN0876P00461	775	FN0876		PG_0735P00591	799.707	PG_0735		AA00794P00557	5075.44	AA00794
SSA_1867P00554	1704.89	SSA_1867		SMU_1030P00072	1733.78	SMU_1030		FN1394P00134	775	FN1394		PG_1694P00073	799.74	PG_1694		AA00452P00564	5075.63	AA00452
SSA_0437P00231	1705.07	SSA_0437		SMU_1048P00124	1733.93	SMU_1048		FN0044P00146	776	FN0044		PG_1661P00003	800.407	PG_1661		AA01694P00026	5075.63	AA01694
SSA_2204P00379	1705.18	SSA_2204		SMU_1201cP00002	1734.11	SMU_1201c		FN1273P00752	776	FN1273		PG_0816P00090	800.63	PG_0816		AA01637P01277	5075.93	AA01637
SSA_0394P00125	1705.3	SSA_0394		SMU_94cP00035	1735.04	SMU_94c		FN0187P00031	777	FN0187		PG_0156P00001	800.96	PG_0156		AA00379P01091	5076.44	AA00379
SSA_1762P00807	1705.63	SSA_1762		SMU_2104P00085	1737	SMU_2104		FN0300P00526	777	FN0300		PG_1690P00529	801.223	PG_1690		AA01310P00124	5076.48	AA01310
SSA_1626P02160	1705.67	SSA_1626		SMU_92cP00050	1737.26	SMU_92c		FN0938P00476	777	FN0938		PG_2103P00018	801.41	PG_2103		AA01985P02319	5076.48	AA01985
SSA_1813P00287	1705.85	SSA_1813		SMU_658P00437	1737.44	SMU_658		FN1747P01105	777	FN1747		PG_0843P00200	801.813	PG_0843		AA01441P00249	5076.7	AA01441
SSA_0998P00099	1705.89	SSA_0998		SMU_980P00057	1738.63	SMU_980		FN1937P00120	778	FN1937		PG_0215P00096	802.37	PG_0215		AA00049P00371	5077.15	AA00049
SSA_2245P00643	1705.93	SSA_2245		SMU_279P00047	1738.92	SMU_279		FN0383P00033	779	FN0383		PG_0732P00155	802.37	PG_0732		AA00438P00448	5079.22	AA00438
SSA_2381P00519	1706.07	SSA_2381		SMU_722P00011	1739.96	SMU_722		FN0897P00563	779	FN0897		PG_1555P00424	802.74	PG_1555		AA00747P00338	5079.41	AA00747
SSA_0061P00416	1706.18	SSA_0061		SMU_1815P00046	1743.3	SMU_1815		FN0969P00292	779	FN0969		PG_1761P00136	804.15	PG_1761		AA01557P00390	5079.81	AA01557
SSA_0355P02061	1706.18	SSA_0355		SMU_930cP00668	1743.3	SMU_930c		FN1143P00205	780	FN1143		PG_0300P00162	804.223	PG_0300		AA01679P00681	5080.22	AA01679
SSA_0579P00050	1706.33	SSA_0579		SMU_739cP00066	1744.92	SMU_739c		FN1648P00421	780	FN1648		PG_2222P00471	804.223	PG_2222		AA02684P01061	5080.37	AA02684
SSA_0760P00929	1706.41	SSA_0760		SMU_116P00069	1745.22	SMU_116		FN1716P00231	780	FN1716		PG_2032P02066	804.703	PG_2032		AA01358P00058	5080.63	AA01358
SSA_1265P00144	1706.44	SSA_1265		SMU_2124P00096	1745.93	SMU_2124		FN0248P00856	781	FN0248		PG_1462P00071	804.853	PG_1462		AA01528P00597	5080.81	AA01528
SSA_1344P00479	1706.44	SSA_1344		SMU_1707cP00074	1746.89	SMU_1707c		FN1561P00237	781	FN1561		PG_0816P00100	805.257	PG_0816		AA01840P00182	5080.85	AA01840
SSA_1724P00253	1706.52	SSA_1724		SMU_758cP00206	1749.11	SMU_758c		FN1844P00380	781	FN1844		PG_0214P00262	805.59	PG_0214		AA02751P00918	5081.85	AA02751
SSA_0686P00319	1706.63	SSA_0686		SMU_644P00318	1751.7	SMU_644		FN0257P00940	782	FN0257		PG_2112P00821	806.22	PG_2112		AA01777P00638	5082.71	AA01777
SSA_0846P01212	1706.63	SSA_0846		SMU_1599P01215	1753.19	SMU_1599		FN0937P00379	782	FN0937		PG_1247P00009	806.557	PG_1247		AA02558P00065	5082.78	AA02558
SSA_2231P01087	1706.66	SSA_2231		SMU_1030P00010	1754.82	SMU_1030		FN0684P00079	783	FN0684		PG_1495P01701	806.593	PG_1495		AA01234P00041	5083.41	AA01234
SSA_0817P01379	1706.74	SSA_0817		SMU_1310P00006	1758.04	SMU_1310		FN1938P00123	783	FN1938		PG_1870P00415	807	PG_1870		AA01022P00399	5083.73	AA01022
SSA_1011P00514	1706.85	SSA_1011		SMU_1064cP00449	1758.74	SMU_1064c		FN1473P00555	783.5	FN1473		PG_0007P00061	807.37	PG_0007		AA01599P00148	5083.89	AA01599
SSA_1379P00140	1707.04	SSA_1379		SMU_1201cP00008	1761.41	SMU_1201c		FN0009P01030	784	FN0009		PG_1532P00043	807.407	PG_1532		AA02105P00805	5083.93	AA02105
SSA_1130P00586	1707.26	SSA_1130		SMU_687cP00017	1761.6	SMU_687c		FN0682P00739	784	FN0682		PG_1761P00139	808.37	PG_1761		AA01152P00137	5084.11	AA01152
SSA_0256P00219	1707.41	SSA_0256		SMU_1310P00003	1764	SMU_1310		FN0833P01039	784	FN0833		PG_1444P00104	808.407	PG_1444		AA02285P00487	5084.26	AA02285
SSA_1862P00056	1707.48	SSA_1862		SMU_1628P00057	1765.44	SMU_1628		FN1559P00601	784	FN1559		PG_0441P01511	808.817	PG_0441		AA01681P00142	5084.3	AA01681
SSA_0968P00269	1707.52	SSA_0968		SMU_651cP00867	1765.52	SMU_651c		FN1687P00754	784	FN1687		PG_0679P01246	809.37	PG_0679		AA02554P00026	5084.52	AA02554
SSA_0793P00452	1707.59	SSA_0793		SMU_2111cP00089	1766.15	SMU_2111c		FN0111P00192	785	FN0111		PG_1175P00329	809.63	PG_1175		AA02834P00346	5084.59	AA02834
SSA_2278P00055	1707.63	SSA_2278		SMU_936P00694	1767.08	SMU_936		FN0191P00740	785	FN0191		PG_2013P00072	810.223	PG_2013		AA02655P00141	5084.85	AA02655
SSA_2289P00180	1707.78	SSA_2289		SMU_1827P00001	1767.59	SMU_1827		FN0310P00605	785	FN0310		PG_0140P00234	810.52	PG_0140		AA01789P00387	5085.15	AA01789
SSA_1923P00476	1707.85	SSA_1923		SMU_936P00155	1768.67	SMU_936		FN0386P00343	785	FN0386		PG_0816P00092	811.113	PG_0816		AA00189P00728	5086.07	AA00189
SSA_2121P01005	1707.85	SSA_2121		SMU_2115P00436	1768.89	SMU_2115		FN0709P01211	785	FN0709		PG_0823P00035	811.593	PG_0823		AA00948P00111	5086.15	AA00948
SSA_1545P00105	1707.92	SSA_1545		SMU_1330cP00081	1769.07	SMU_1330c		FN0600P00126	786	FN0600		PG_1899P01648	811.85	PG_1899		AA00490P01900	5086.45	AA00490
SSA_0770P01509	1708	SSA_0770		SMU_309P01482	1771.11	SMU_309		FN1132P00108	786	FN1132		PG_1439P00899	812.293	PG_1439		AA00490P01674	5086.89	AA00490
SSA_2118P00509	1708.07	SSA_2118		SMU_1395cP00056	1772.92	SMU_1395c		FN0957P00551	787	FN0957		PG_0871P00932	812.333	PG_0871		AA01842P00003	5088	AA01842
SSA_0093P00342	1708.19	SSA_0093		SMU_1598P00140	1775.3	SMU_1598		FN1132P00117	787	FN1132		PG_1967P00732	812.37	PG_1967		AA01386P00165	5088.04	AA01386
SSA_0133P00151	1708.26	SSA_0133		SMU_1815P00031	1775.33	SMU_1815		FN1944P01074	787	FN1944		PG_1516P01005	812.443	PG_1516		AA02166P00414	5088.11	AA02166
SSA_2257P00924	1708.37	SSA_2257		SMU_983P00060	1775.44	SMU_983		FN1998P00108	787	FN1998		PG_1186P00644	812.63	PG_1186		AA01948P00576	5088.59	AA01948
SSA_0656P01089	1708.56	SSA_0656		SMU_2111cP00093	1775.55	SMU_2111c		FN0800P00455	788	FN0800		PG_0088P00719	813.077	PG_0088		AA01944P00340	5088.96	AA01944
SSA_0126P00239	1708.63	SSA_0126		SMU_2111cP00302	1775.89	SMU_2111c		FN1132P00002	788	FN1132		PG_0007P00059	813.11	PG_0007		AA00679P00435	5089.37	AA00679
SSA_2179P00688	1708.7	SSA_2179		SMU_739cP00088	1781.22	SMU_739c		FN1160P00228	788	FN1160		PG_0829P00164	813.11	PG_0829		AA02928P00083	5090.11	AA02928
SSA_0394P00131	1708.78	SSA_0394		SMU_644P00127	1781.26	SMU_644		FN1457P00265	788	FN1457		PG_1977P00292	813.407	PG_1977		AA02566P00511	5090.22	AA02566
SSA_0752P00241	1708.89	SSA_0752		SMU_93cP00048	1782.44	SMU_93c		FN0590P00287	789	FN0590		PG_0007P00054	813.627	PG_0007		AA02265P00099	5090.41	AA02265
SSA_1971P00094	1709	SSA_1971		SMU_2111cP00066	1783.37	SMU_2111c		FN1730P01155	789	FN1730		PG_2081P00082	813.74	PG_2081		AA01298P00102	5090.85	AA01298
SSA_0986P00610	1709.04	SSA_0986		SMU_1123P00008	1784.59	SMU_1123		FN1950P00771	789	FN1950		PG_0088P00075	814.517	PG_0088		AA01339P00454	5091.41	AA01339
SSA_0954P00060	1709.22	SSA_0954		SMU_2069P00469	1784.96	SMU_2069		FN0273P00154	790	FN0273		PG_1735P00166	814.63	PG_1735		AA02907P00694	5091.48	AA02907
SSA_2019P00131	1709.34	SSA_2019		SMU_1370cP00376	1786.08	SMU_1370c		FN0586P01227	790	FN0586		PG_0875P00834	814.78	PG_0875		AA01808P01048	5091.96	AA01808
SSA_0483P00047	1709.37	SSA_0483		SMU_1892cP00011	1786.11	SMU_1892c		FN1475P00692	790	FN1475		PG_0049P00073	814.963	PG_0049		AA01215P00262	5092.07	AA01215
SSA_1982P00223	1709.37	SSA_1982		SMU_2115P00438	1787.33	SMU_2115		FN1931P01620	790	FN1931		PG_1117P00641	815	PG_1117		AA01794P00490	5092.55	AA01794
SSA_1369P01169	1709.56	SSA_1369		SMU_1876P00219	1787.63	SMU_1876		FN0966P00452	790.5	FN0966		PG_0281P00584	815.003	PG_0281		AA02676P00386	5093	AA02676
SSA_1416P00739	1709.59	SSA_1416		SMU_1237cP00184	1788	SMU_1237c		FN0391P00599	791	FN0391		PG_0444P00991	815.15	PG_0444		AA02294P01357	5093.33	AA02294
SSA_0083P00113	1709.59	SSA_0083		SMU_2129cP00116	1790.63	SMU_2129c		FN0837P00733	791	FN0837		PG_0823P00014	816.147	PG_0823		AA02474P01083	5094.33	AA02474
SSA_0627P00397	1709.59	SSA_0627		SMU_1072cP00145	1790.85	SMU_1072c		FN0846P00714	791	FN0846		PG_0283P00676	816.703	PG_0283		AA02309P00421	5094.81	AA02309
SSA_0745P00149	1709.72	SSA_0745		SMU_1011P00408	1791.44	SMU_1011		FN0730P00473	792	FN0730		PG_2006P00099	817.11	PG_2006		AA01654P00348	5094.93	AA01654
SSA_1033P00820	1709.96	SSA_1033		SMU_2033cP00156	1793.92	SMU_2033c		FN1189P00213	792	FN1189		PG_1095P01146	817.52	PG_1095		AA02018P01532	5095.33	AA02018
SSA_1331P00304	1710	SSA_1331		SMU_1201cP00070	1794.92	SMU_1201c		FN1544P01206	792	FN1544		PG_1571P01285	818.037	PG_1571		AA01233P00187	5095.37	AA01233
SSA_1866P00049	1710.07	SSA_1866		SMU_936P00701	1796.15	SMU_936		FN1649P00426	792	FN1649		PG_2111P00011	818.15	PG_2111		AA00333P00333	5095.55	AA00333
SSA_0774P01057	1710.11	SSA_0774		SMU_1584cP00729	1797.29	SMU_1584c		FN1755P00149	792	FN1755		PG_0843P00203	818.67	PG_0843		AA01310P00118	5095.82	AA01310
SSA_1430P00577	1710.15	SSA_1430		SMU_1837P00284	1797.59	SMU_1837		FN0367P00311	793	FN0367		PG_1027P00168	819.11	PG_1027		AA01770P00147	5095.93	AA01770
SSA_1651P00194	1710.26	SSA_1651		SMU_1237cP00195	1797.96	SMU_1237c		FN0536P00652	793	FN0536		PG_1589P00178	819.557	PG_1589		AA00458P00216	5095.96	AA00458
SSA_1492P00852	1710.26	SSA_1492		SMU_1296P00728	1799.44	SMU_1296		FN0659P00337	793	FN0659		PG_0265P00040	819.963	PG_0265		AA02090P00448	5096.59	AA02090
SSA_2000P00147	1710.3	SSA_2000		SMU_980P01853	1801.97	SMU_980		FN0817P00026	793	FN0817		PG_2006P00096	819.967	PG_2006		AA02554P00439	5097.56	AA02554
SSA_1416P00585	1710.34	SSA_1416		SMU_1370cP00017	1802.22	SMU_1370c		FN1278P00001	793	FN1278		PG_0007P00063	820.41	PG_0007		AA01201P00572	5098.22	AA01201
SSA_1379P00216	1710.37	SSA_1379		SMU_936P00697	1802.37	SMU_936		FN0296P00154	794	FN0296		PG_0369P00323	820.48	PG_0369		AA01494P00216	5098.56	AA01494
SSA_1802P02506	1710.48	SSA_1802		SMU_1330cP00079	1802.82	SMU_1330c		FN1272P00540	794	FN1272		PG_2111P00007	820.483	PG_2111		AA00961P01779	5098.63	AA00961
SSA_1138P00777	1710.55	SSA_1138		SMU_78P01068	1804.18	SMU_78		FN1648P00415	794	FN1648		PG_1451P00050	820.96	PG_1451		AA01249P00058	5098.93	AA01249
SSA_0767P00199	1710.7	SSA_0767		SMU_1032P00591	1804.71	SMU_1032		FN2100P00675	794	FN2100		PG_0814P00008	821.333	PG_0814		AA00263P00617	5098.96	AA00263
SSA_0515P00095	1710.74	SSA_0515		SMU_1165cP00309	1804.96	SMU_1165c		FN0907P00393	795	FN0907		PG_1497P00016	821.553	PG_1497		AA02383P00056	5099.07	AA02383
SSA_1541P00188	1710.93	SSA_1541		SMU_1704P00251	1806.78	SMU_1704		FN1383P00338	795	FN1383		PG_0215P00092	821.63	PG_0215		AA01996P00265	5099.18	AA01996
SSA_1000P00627	1711	SSA_1000		SMU_293P00106	1806.78	SMU_293		FN1938P00138	795	FN1938		PG_1722P00043	821.743	PG_1722		AA02461P00098	5100.45	AA02461
SSA_1521P01460	1711.15	SSA_1521		SMU_1369P00041	1807.55	SMU_1369		FN2070P00386	795	FN2070		PG_2136P00288	821.887	PG_2136		AA02006P00284	5100.89	AA02006
SSA_2351P00503	1711.19	SSA_2351		SMU_1395cP00070	1808.07	SMU_1395c		FN1392P00051	796	FN1392		PG_1944P00033	821.963	PG_1944		AA02202P00218	5101.82	AA02202
SSA_1059P00219	1711.3	SSA_1059		SMU_1514P00061	1808.26	SMU_1514		FN0224P00020	797	FN0224		PG_1722P00063	822.183	PG_1722		AA01579P00150	5102.37	AA01579
SSA_1910P00291	1711.33	SSA_1910		SMU_1752cP00089	1809.18	SMU_1752c		FN0498P01042	797	FN0498		PG_0333P00374	822.187	PG_0333		AA00753P00394	5102.41	AA00753
SSA_1694P00013	1711.37	SSA_1694		SMU_2094cP00208	1809.82	SMU_2094c		FN1222P00027	797	FN1222		PG_1761P00132	822.223	PG_1761		AA00081P00335	5102.93	AA00081
SSA_1864P00677	1711.37	SSA_1864		SMU_1815P00051	1810.56	SMU_1815		FN1999P00109	797	FN1999		PG_1956P01168	822.633	PG_1956		AA00015P00087	5103.11	AA00015
SSA_1114P00519	1711.45	SSA_1114		SMU_431P00123	1810.85	SMU_431		FN1267P00093	798	FN1267		PG_1725P00209	822.927	PG_1725		AA01992P00284	5103.11	AA01992
SSA_0759P00354	1711.48	SSA_0759		SMU_1310P00012	1812.63	SMU_1310		FN1468P00382	798	FN1468		PG_0843P00177	823.04	PG_0843		AA01123P00262	5104.15	AA01123
SSA_1370P00257	1711.48	SSA_1370		SMU_2040P00359	1813.04	SMU_2040		FN0701P00866	799	FN0701		PG_0214P00194	823.073	PG_0214		AA00890P00444	5104.37	AA00890
SSA_1207P00578	1711.52	SSA_1207		SMU_1966cP00259	1815.3	SMU_1966c		FN1344P00376	799	FN1344		PG_2112P00785	823.257	PG_2112		AA00909P00172	5104.92	AA00909
SSA_2359P01150	1711.63	SSA_2359		SMU_728P00252	1815.3	SMU_728		FN1755P00168	799	FN1755		PG_0049P00052	823.26	PG_0049		AA01277P00561	5105	AA01277
SSA_2151P00944	1711.63	SSA_2151		SMU_1827P00113	1815.59	SMU_1827		FN0084P00463	800	FN0084		PG_0129P01058	823.557	PG_0129		AA02043P00516	5105.19	AA02043
SSA_1443P00560	1711.78	SSA_1443		SMU_875cP00376	1817.11	SMU_875c		FN0178P00623	800	FN0178		PG_1038P01888	823.927	PG_1038		AA01704P00659	5105.85	AA01704
SSA_1943P00396	1711.78	SSA_1943		SMU_1029P00050	1820.74	SMU_1029		FN1222P00200	800	FN1222		PG_1179P00086	824.703	PG_1179		AA00272P00563	5105.89	AA00272
SSA_2347P01131	1711.85	SSA_2347		SMU_2076cP00059	1821.41	SMU_2076c		FN1237P01278	800	FN1237		PG_2013P00079	825.26	PG_2013		AA00809P00437	5106.41	AA00809
SSA_1682P00590	1711.85	SSA_1682		SMU_496P00105	1822.96	SMU_496		FN0372P00055	801	FN0372		PG_1722P00048	825.403	PG_1722		AA02856P00479	5106.78	AA02856
SSA_1184P01360	1711.96	SSA_1184		SMU_1597cP00352	1823.92	SMU_1597c		FN0394P00660	801	FN0394		PG_0873P00004	825.667	PG_0873		AA01125P00357	5106.82	AA01125
SSA_1229P00049	1711.97	SSA_1229		SMU_39P00136	1823.93	SMU_39		FN0857P00166	801	FN0857		PG_2094P00183	825.997	PG_2094		AA02545P00078	5106.82	AA02545
SSA_1503P00074	1712	SSA_1503		SMU_831P00075	1827.07	SMU_831		FN0933P00964	801	FN0933		PG_1486P00709	826	PG_1486		AA01881P00509	5106.96	AA01881
SSA_1566P00158	1712	SSA_1566		SMU_2111cP00096	1827.19	SMU_2111c		FN1477P00397	801	FN1477		PG_1572P00285	826.073	PG_1572		AA02603P00564	5107.26	AA02603
SSA_0763P00273	1712.15	SSA_0763		SMU_270P00464	1828.29	SMU_270		FN0643P00167	802	FN0643		PG_1495P01774	826.297	PG_1495		AA01986P01391	5107.92	AA01986
SSA_2174P00074	1712.44	SSA_2174		SMU_933P00609	1829.67	SMU_933		FN0011P00093	803	FN0011		PG_1206P00030	826.443	PG_1206		AA00448P00240	5108.08	AA00448
SSA_0176P00025	1712.45	SSA_0176		SMU_1148P00058	1830.37	SMU_1148		FN1238P00962	803	FN1238		PG_0718P00315	826.667	PG_0718		AA00929P01427	5108.33	AA00929
SSA_1173P00403	1712.48	SSA_1173		SMU_1226cP00709	1833.59	SMU_1226c		FN1372P00039	803	FN1372		PG_0274P00048	826.743	PG_0274		AA01028P00526	5108.89	AA01028
SSA_0090P00461	1712.67	SSA_0090		SMU_993P00063	1833.59	SMU_993		FN1905P04255	803	FN1905		PG_1494P00476	826.817	PG_1494		AA00306P00210	5109.08	AA00306
SSA_0838P00033	1712.67	SSA_0838		SMU_1310P00005	1834.93	SMU_1310		FN0639P00147	804	FN0639		PG_2112P00797	826.85	PG_2112		AA01999P00485	5109.19	AA01999
SSA_0415P00769	1712.7	SSA_0415		SMU_1704P00263	1834.96	SMU_1704		FN1181P00286	804	FN1181		PG_1733P00058	827.07	PG_1733		AA01778P00605	5109.52	AA01778
SSA_0049P00178	1712.7	SSA_0049		SMU_1827P00111	1835	SMU_1827		FN1198P00029	804	FN1198		PG_0747P01160	827.74	PG_0747		AA00066P01529	5109.63	AA00066
SSA_0321P00478	1712.81	SSA_0321		SMU_1151cP01308	1835.33	SMU_1151c		FN1240P00550	804	FN1240		PG_0155P00850	827.853	PG_0155		AA02652P00176	5109.78	AA02652
SSA_0966P00401	1713	SSA_0966		SMU_722P00003	1836	SMU_722		FN1667P01006	804	FN1667		PG_0823P00018	827.853	PG_0823		AA00942P00409	5110.04	AA00942
SSA_1872P00234	1713.37	SSA_1872		SMU_1071cP00771	1837.52	SMU_1071c		FN0703P00470	804.5	FN0703		PG_0214P00438	827.89	PG_0214		AA00530P00120	5110.41	AA00530
SSA_0966P00486	1713.56	SSA_0966		SMU_504P00069	1839.3	SMU_504		FN0053P00043	805	FN0053		PG_0143P00309	827.963	PG_0143		AA01411P00261	5110.78	AA01411
SSA_2221P00626	1713.56	SSA_2221		SMU_1370cP00423	1840.48	SMU_1370c		FN0305P00268	805	FN0305		PG_1442P00356	828.147	PG_1442		AA01499P00225	5110.89	AA01499
SSA_0023P00793	1713.67	SSA_0023		SMU_643P00754	1840.56	SMU_643		FN1512P00990	805	FN1512		PG_0146P00456	829.74	PG_0146		AA01682P00578	5111.85	AA01682
SSA_2161P00292	1713.78	SSA_2161		SMU_439P00140	1841.04	SMU_439		FN1844P00384	805	FN1844		PG_2092P00640	829.963	PG_2092		AA00539P00102	5112.37	AA00539
SSA_2289P00184	1713.92	SSA_2289		SMU_644P00308	1841.44	SMU_644		FN0607P00108	806	FN0607		PG_1695P00128	830.223	PG_1695		AA01552P00045	5112.56	AA01552
SSA_0397P00467	1714.04	SSA_0397		SMU_38cP00336	1843.07	SMU_38c		FN1075P00357	806	FN1075		PG_0128P00326	830.37	PG_0128		AA00766P00014	5112.89	AA00766
SSA_0896P00001	1714.15	SSA_0896		SMU_431P00655	1845.22	SMU_431		FN1612P00683	807	FN1612		PG_0842P00380	830.557	PG_0842		AA02928P00093	5113.82	AA02928
SSA_1356P00171	1714.19	SSA_1356		SMU_631P00166	1847.19	SMU_631		FN1721P00049	807	FN1721		PG_2094P00057	830.96	PG_2094		AA00745P00372	5114.26	AA00745
SSA_2116P00351	1714.28	SSA_2116		SMU_135P00835	1847.63	SMU_135		FN0794P00352	807.5	FN0794		PG_1975P00607	831.11	PG_1975		AA01896P00056	5114.74	AA01896
SSA_1778P00217	1714.33	SSA_1778		SMU_1395cP00059	1848.22	SMU_1395c		FN0137P00176	808	FN0137		PG_0328P00182	831.22	PG_0328		AA00367P00210	5115.08	AA00367
SSA_1900P00978	1714.33	SSA_1900		SMU_1599P01665	1848.22	SMU_1599		FN0320P00478	808	FN0320		PG_0508P00520	831.26	PG_0508		AA01599P00173	5115.22	AA01599
SSA_1078P00464	1714.37	SSA_1078		SMU_1008P00341	1848.71	SMU_1008		FN1405P00066	809	FN1405		PG_0018P01837	831.333	PG_0018		AA00942P00405	5116.15	AA00942
SSA_0012P00107	1714.55	SSA_0012		SMU_1014P00267	1850.78	SMU_1014		FN1691P00117	809	FN1691		PG_0214P00442	831.777	PG_0214		AA02930P00202	5117	AA02930
SSA_0134P00091	1714.67	SSA_0134		SMU_2131P00096	1851.33	SMU_2131		FN1704P01876	809	FN1704		PG_1207P00086	831.853	PG_1207		AA00785P00262	5117.04	AA00785
SSA_1232P01143	1714.67	SSA_1232		SMU_728P00264	1852.93	SMU_728		FN1881P00042	809	FN1881		PG_2037P00083	832.593	PG_2037		AA01494P00207	5117.22	AA01494
SSA_1801P00138	1714.93	SSA_1801		SMU_1888P00050	1853.11	SMU_1888		FN0047P00686	809.5	FN0047		PG_0296P02012	833.183	PG_0296		AA02495P00181	5117.52	AA02495
SSA_1574P00582	1715	SSA_1574		SMU_1707cP00397	1853.11	SMU_1707c		FN1672P00811	810	FN1672		PG_0049P00067	833.297	PG_0049		AA02573P00840	5117.74	AA02573
SSA_1786P00046	1715.11	SSA_1786		SMU_1596P00215	1853.59	SMU_1596		FN1925P00895	810	FN1925		PG_1202P03300	833.85	PG_1202		AA01631P00663	5119.11	AA01631
SSA_1617P00017	1715.15	SSA_1617		SMU_1349P00411	1855.11	SMU_1349		FN2100P00960	810	FN2100		PG_1859P00638	834.183	PG_1859		AA00841P01194	5119.71	AA00841
SSA_2010P00267	1715.15	SSA_2010		SMU_885P00309	1855.7	SMU_885		FN0896P00189	811	FN0896		PG_1214P00443	834.517	PG_1214		AA01629P00201	5119.96	AA01629
SSA_2243P00349	1715.22	SSA_2243		SMU_279P00022	1856.63	SMU_279		FN1008P00302	811	FN1008		PG_1467P00226	834.887	PG_1467		AA01513P00712	5120.04	AA01513
SSA_0145P00447	1715.26	SSA_0145		SMU_1648cP00187	1857.41	SMU_1648c		FN0214P00069	812	FN0214		PG_0605P01178	835.037	PG_0605		AA02162P00417	5120.07	AA02162
SSA_0262P00647	1715.26	SSA_0262		SMU_1148P00087	1857.63	SMU_1148		FN0799P00131	812	FN0799		PG_1223P00096	835.037	PG_1223		AA02659P00224	5120.45	AA02659
SSA_0455P00256	1715.26	SSA_0455		SMU_628P00393	1858.74	SMU_628		FN1267P00092	812	FN1267		PG_2131P00247	835.223	PG_2131		AA01801P00126	5120.89	AA01801
SSA_0230P00420	1715.41	SSA_0230		SMU_490P00664	1861.78	SMU_490		FN1853P00163	812	FN1853		PG_0823P00019	835.63	PG_0823		AA01876P00402	5121.44	AA01876
SSA_1016P01982	1715.52	SSA_1016		SMU_1395cP00062	1862.7	SMU_1395c		FN0379P00182	813	FN0379		PG_1179P00080	835.63	PG_1179		AA02101P00111	5121.48	AA02101
SSA_1128P01203	1716.07	SSA_1128		SMU_658P00016	1863.22	SMU_658		FN0703P00198	813	FN0703		PG_2108P00158	835.63	PG_2108		AA01499P00677	5121.7	AA01499
SSA_0793P00084	1716.15	SSA_0793		SMU_243P00099	1863.52	SMU_243		FN0111P00154	814	FN0111		PG_1020P00082	835.667	PG_1020		AA02239P00095	5121.89	AA02239
SSA_0175P00384	1716.19	SSA_0175		SMU_1966cP00489	1864.85	SMU_1966c		FN0248P00649	814	FN0248		PG_1393P00149	836.037	PG_1393		AA01780P00325	5122.07	AA01780
SSA_2277P04019	1716.26	SSA_2277		SMU_1026P00116	1865.48	SMU_1026		FN0887P01372	814	FN0887		PG_1589P00171	836.22	PG_1589		AA00861P02795	5122.26	AA00861
SSA_0986P00202	1716.63	SSA_0986		SMU_2108cP00301	1866.41	SMU_2108c		FN1683P00365	814	FN1683		PG_0823P00001	836.22	PG_0823		AA00735P00654	5123.04	AA00735
SSA_1884P00205	1716.67	SSA_1884		SMU_1224P00249	1866.56	SMU_1224		FN1942P00300	815	FN1942		PG_0507P00116	836.63	PG_0507		AA02832P00025	5123.44	AA02832
SSA_1119P00175	1716.74	SSA_1119		SMU_156P00418	1868.26	SMU_156		FN0421P00114	816	FN0421		PG_1477P00186	836.663	PG_1477		AA00110P00292	5124.56	AA00110
SSA_1547P00796	1716.78	SSA_1547		SMU_1648cP00175	1871.48	SMU_1648c		FN0451P00310	816	FN0451		PG_1022P00513	836.667	PG_1022		AA00252P00141	5124.67	AA00252
SSA_2148P00402	1716.85	SSA_2148		SMU_1704P00248	1871.59	SMU_1704		FN1923P00805	816	FN1923		PG_0902P00852	836.89	PG_0902		AA00516P00370	5125.37	AA00516
SSA_1828P00273	1716.89	SSA_1828		SMU_1296P00720	1871.74	SMU_1296		FN1933P00835	816	FN1933		PG_1515P00261	836.96	PG_1515		AA00296P00696	5125.52	AA00296
SSA_1476P01845	1717.07	SSA_1476		SMU_1165cP00302	1873.33	SMU_1165c		FN1968P00488	816	FN1968		PG_0316P01132	837.11	PG_0316		AA01649P00095	5125.56	AA01649
SSA_0868P00620	1717.15	SSA_0868		SMU_1702cP00417	1874	SMU_1702c		FN0296P00165	817	FN0296		PG_0870P00114	837.41	PG_0870		AA01626P00167	5126.11	AA01626
SSA_0204P00462	1717.33	SSA_0204		SMU_134P00153	1874.15	SMU_134		FN1715P00890	817	FN1715		PG_0927P00017	837.443	PG_0927		AA01489P00148	5126.26	AA01489
SSA_0394P00136	1717.37	SSA_0394		SMU_392cP01111	1874.67	SMU_392c		FN1745P00450	817	FN1745		PG_0938P01954	837.743	PG_0938		AA01488P00394	5126.45	AA01488
SSA_0901P00037	1717.59	SSA_0901		SMU_2111cP00091	1874.93	SMU_2111c		FN1942P00297	817	FN1942		PG_1100P00314	838.077	PG_1100		AA01876P00574	5127.56	AA01876
SSA_0774P00781	1717.63	SSA_0774		SMU_2111cP00072	1876.6	SMU_2111c		FN0458P00490	817.5	FN0458		PG_0265P00042	838.187	PG_0265		AA02743P00225	5127.67	AA02743
SSA_0918P00201	1717.63	SSA_0918		SMU_1282P00483	1878.59	SMU_1282		FN1002P00650	818	FN1002		PG_1722P00045	838.33	PG_1722		AA00308P00249	5128.37	AA00308
SSA_1085P00558	1717.63	SSA_1085		SMU_1969cP00130	1879.93	SMU_1969c		FN1813P00160	818	FN1813		PG_1871P00133	838.333	PG_1871		AA02544P00236	5128.48	AA02544
SSA_2385P00232	1717.63	SSA_2385		SMU_658P00515	1880.81	SMU_658		FN2105P01190	818	FN2105		PG_0610P00338	838.52	PG_0610		AA02048P00281	5128.59	AA02048
SSA_0825P00401	1717.74	SSA_0825		SMU_628P00402	1881.81	SMU_628		FN0532P00632	819	FN0532		PG_1202P01347	838.52	PG_1202		AA01360P00865	5128.89	AA01360
SSA_1588P00869	1717.81	SSA_1588		SMU_1471cP00514	1886	SMU_1471c		FN1033P00303	819	FN1033		PG_0821P00027	838.63	PG_0821		AA02673P00550	5130.04	AA02673
SSA_0126P00368	1717.89	SSA_0126		SMU_1752cP00078	1886.08	SMU_1752c		FN1315P00235	819	FN1315		PG_1333P00374	838.777	PG_1333		AA01757P00357	5130.11	AA01757
SSA_2148P00174	1717.89	SSA_2148		SMU_758cP00201	1887.04	SMU_758c		FN1688P00414	819	FN1688		PG_0294P00294	839.147	PG_0294		AA01495P00107	5130.41	AA01495
SSA_0033P00094	1718.07	SSA_0033		SMU_1295P00055	1887.26	SMU_1295		FN1824P00887	819	FN1824		PG_0822P00050	839.26	PG_0822		AA00174P00180	5130.44	AA00174
SSA_0238P00343	1718.22	SSA_0238		SMU_1011P00396	1887.44	SMU_1011		FN0468P00144	820	FN0468		PG_1100P00406	839.63	PG_1100		AA01248P00264	5132.3	AA01248
SSA_1805P00010	1718.22	SSA_1805		SMU_1339P03969	1887.74	SMU_1339		FN0777P01466	820	FN0777		PG_2078P00619	840.297	PG_2078		AA01087P00161	5132.48	AA01087
SSA_2258P01040	1718.67	SSA_2258		SMU_116P00062	1889.15	SMU_116		FN1391P00198	820	FN1391		PG_0902P00861	840.593	PG_0902		AA02648P00099	5132.85	AA02648
SSA_2149P00244	1719	SSA_2149		SMU_1009P00858	1890.7	SMU_1009		FN0140P00234	821	FN0140		PG_1409P00057	840.707	PG_1409		AA00770P00297	5133	AA00770
SSA_0354P00046	1719.04	SSA_0354		SMU_1685cP00050	1892.18	SMU_1685c		FN0532P00732	821	FN0532		PG_1760P00395	840.74	PG_1760		AA01477P00334	5133.33	AA01477
SSA_1872P00245	1719.08	SSA_1872		SMU_651cP00893	1893.78	SMU_651c		FN0546P00022	821	FN0546		PG_0816P00120	841.11	PG_0816		AA00049P00101	5133.37	AA00049
SSA_0870P00525	1719.11	SSA_0870		SMU_1237cP00185	1895.55	SMU_1237c		FN1107P00110	821	FN1107		PG_1701P00008	841.483	PG_1701		AA00290P00274	5133.96	AA00290
SSA_1942P00461	1719.11	SSA_1942		SMU_1165cP00298	1895.66	SMU_1165c		FN0352P00764	822	FN0352		PG_1555P00489	842.037	PG_1555		AA02440P00530	5134.04	AA02440
SSA_1517P00397	1719.26	SSA_1517		SMU_1337cP00662	1895.67	SMU_1337c		FN2104P00233	822	FN2104		PG_1871P00131	842.073	PG_1871		AA01064P00337	5134.26	AA01064
SSA_0720P00807	1719.63	SSA_0720		SMU_2154cP00477	1896.59	SMU_2154c		FN0289P00312	823	FN0289		PG_0210P00801	842.813	PG_0210		AA01913P00366	5135.07	AA01913
SSA_1205P00109	1719.67	SSA_1205		SMU_655P00072	1897.52	SMU_655		FN0459P00496	823	FN0459		PG_0841P00758	842.887	PG_0841		AA03004P00734	5135.29	AA03004
SSA_1137P00114	1719.89	SSA_1137		SMU_94cP00043	1898.22	SMU_94c		FN0610P01637	823	FN0610		PG_0842P00770	842.963	PG_0842		AA01661P00376	5135.96	AA01661
SSA_2048P00470	1720	SSA_2048		SMU_1310P00016	1899.37	SMU_1310		FN1233P00326	823	FN1233		PG_2123P00025	843.3	PG_2123		AA00071P00219	5137.19	AA00071
SSA_0342P02055	1720.04	SSA_0342		SMU_94cP00038	1899.78	SMU_94c		FN1651P00787	823	FN1651		PG_1409P00065	843.48	PG_1409		AA00475P00144	5137.92	AA00475
SSA_1532P00418	1720.19	SSA_1532		SMU_1201cP00011	1901.26	SMU_1201c		FN1976P00789	823.5	FN1976		PG_0294P00603	843.667	PG_0294		AA02432P00893	5139.78	AA02432
SSA_1446P00177	1720.26	SSA_1446		SMU_1056P00033	1901.81	SMU_1056		FN0621P00218	824	FN0621		PG_0146P00142	843.777	PG_0146		AA00141P00272	5140.66	AA00141
SSA_2027P01595	1720.45	SSA_2027		SMU_485P00150	1904.07	SMU_485		FN1122P02127	824	FN1122		PG_1691P00587	844.147	PG_1691		AA02500P00578	5141.41	AA02500
SSA_1167P01115	1720.63	SSA_1167		SMU_728P00258	1904.37	SMU_728		FN1438P00008	824	FN1438		PG_2006P00105	844.37	PG_2006		AA00091P00233	5142.59	AA00091
SSA_0310P00440	1720.78	SSA_0310		SMU_1599P01669	1905	SMU_1599		FN1648P00424	824	FN1648		PG_0507P00126	844.48	PG_0507		AA02368P00114	5142.7	AA02368
SSA_0802P00574	1720.96	SSA_0802		SMU_2133cP01782	1905.7	SMU_2133c		FN0021P00091	825	FN0021		PG_0912P00109	844.63	PG_0912		AA02164P00114	5143.18	AA02164
SSA_1770P00789	1721.15	SSA_1770		SMU_116P00072	1907.15	SMU_116		FN0130P00467	825	FN0130		PG_0320P00167	844.667	PG_0320		AA00037P00556	5143.63	AA00037
SSA_0041P00145	1721.26	SSA_0041		SMU_1287P00285	1909.22	SMU_1287		FN1203P00706	825	FN1203		PG_1229P00041	845.147	PG_1229		AA00794P00847	5143.82	AA00794
SSA_0273P01174	1721.3	SSA_0273		SMU_39P00278	1910.59	SMU_39		FN1240P00539	825	FN1240		PG_1462P00064	845.333	PG_1462		AA01114P00248	5143.89	AA01114
SSA_0705P00207	1721.33	SSA_0705		SMU_628P00389	1912.08	SMU_628		FN1432P00104	825	FN1432		PG_2032P00597	845.96	PG_2032		AA02688P00303	5144.07	AA02688
SSA_0215P00215	1721.48	SSA_0215		SMU_1815P00049	1916.96	SMU_1815		FN0387P01448	826	FN0387		PG_1660P00172	846.297	PG_1660		AA02560P01101	5144.34	AA02560
SSA_0161P00044	1721.63	SSA_0161		SMU_2154cP00487	1918.63	SMU_2154c		FN0777P01539	827	FN0777		PG_1735P00165	846.667	PG_1735		AA00661P00325	5144.56	AA00661
SSA_1799P00274	1721.74	SSA_1799		SMU_1310P00020	1919.37	SMU_1310		FN0743P00042	828	FN0743		PG_1521P00638	847.48	PG_1521		AA02511P02542	5144.59	AA02511
SSA_0392P00223	1721.78	SSA_0392		SMU_94cP00041	1919.63	SMU_94c		FN1699P00081	828	FN1699		PG_2223P00301	848.37	PG_2223		AA01629P00180	5144.74	AA01629
SSA_1518P00288	1721.85	SSA_1518		SMU_1056P00030	1921.15	SMU_1056		FN1523P00567	828.5	FN1523		PG_2214P00807	849	PG_2214		AA00079P00097	5145.3	AA00079
SSA_1952P00487	1721.93	SSA_1952		SMU_1030P00054	1921.82	SMU_1030		FN0248P00654	829	FN0248		PG_1207P00078	849.483	PG_1207		AA00438P00138	5145.37	AA00438
SSA_0483P00345	1722	SSA_0483		SMU_2058P00730	1924.33	SMU_2058		FN0514P00200	829	FN0514		PG_1477P00182	849.85	PG_1477		AA00442P00132	5145.63	AA00442
SSA_0088P00334	1722.22	SSA_0088		SMU_1395cP00060	1924.59	SMU_1395c		FN0939P00987	829	FN0939		PG_0869P00124	850.037	PG_0869		AA00794P00785	5145.92	AA00794
SSA_0093P00102	1722.26	SSA_0093		SMU_1597cP00171	1926.93	SMU_1597c		FN1082P00155	829	FN1082		PG_0317P02232	850.403	PG_0317		AA01023P00138	5146.07	AA01023
SSA_0500P00547	1722.4	SSA_0500		SMU_1011P00399	1927.45	SMU_1011		FN1607P00093	829	FN1607		PG_0160P00030	851.11	PG_0160		AA01179P00422	5146.44	AA01179
SSA_1952P00493	1722.63	SSA_1952		SMU_279P00042	1929.22	SMU_279		FN1853P00093	829	FN1853		PG_1969P00831	851.37	PG_1969		AA02856P00490	5147.26	AA02856
SSA_0760P00683	1722.74	SSA_0760		SMU_1201cP00085	1930.22	SMU_1201c		FN1331P00481	830	FN1331		PG_0181P00488	851.667	PG_0181		AA02191P00300	5147.45	AA02191
SSA_2202P00309	1723.07	SSA_2202		SMU_1873P00064	1930.33	SMU_1873		FN1337P00473	830	FN1337		PG_1338P01093	851.927	PG_1338		AA01349P00001	5147.66	AA01349
SSA_0313P00036	1723.78	SSA_0313		SMU_935P00031	1930.37	SMU_935		FN1923P00169	830	FN1923		PG_0927P00015	852.073	PG_0927		AA02382P00676	5147.81	AA02382
SSA_0472P00212	1723.92	SSA_0472		SMU_2094cP00220	1931.74	SMU_2094c		FN2108P01396	830	FN2108		PG_1223P00094	852.63	PG_1223		AA03000P00310	5147.93	AA03000
SSA_0462P01291	1723.97	SSA_0462		SMU_658P00018	1932.63	SMU_658		FN0993P01257	831	FN0993		PG_1118P01582	852.85	PG_1118		AA02776P00602	5147.96	AA02776
SSA_1655P00248	1724.08	SSA_1655		SMU_643P00756	1933.96	SMU_643		FN1934P00960	831.5	FN1934		PG_0428P00031	853	PG_0428		AA01209P00273	5148.11	AA01209
SSA_2241P00109	1724.08	SSA_2241		SMU_1056P00037	1934.19	SMU_1056		FN0491P00564	832	FN0491		PG_1527P00082	853.003	PG_1527		AA01467P00218	5148.41	AA01467
SSA_2197P00330	1724.18	SSA_2197		SMU_512cP00332	1935.3	SMU_512c		FN0762P00227	832	FN0762		PG_2112P00852	853.703	PG_2112		AA00559P00002	5149.96	AA00559
SSA_1995P00160	1724.22	SSA_1995		SMU_592cP00288	1938.59	SMU_592c		FN1250P00870	832	FN1250		PG_0274P00042	853.817	PG_0274		AA02407P00299	5150	AA02407
SSA_0304P00439	1724.37	SSA_0304		SMU_658P00014	1938.81	SMU_658		FN1561P00207	832	FN1561		PG_1027P00176	854.15	PG_1027		AA00054P00048	5150.22	AA00054
SSA_0775P00541	1724.48	SSA_0775		SMU_1707cP00085	1938.89	SMU_1707c		FN2107P00585	832	FN2107		PG_1516P01291	854.333	PG_1516		AA01437P00968	5150.67	AA01437
SSA_2366P00373	1724.74	SSA_2366		SMU_406cP00508	1944.04	SMU_406c		FN0469P00344	833	FN0469		PG_1516P00373	854.52	PG_1516		AA01044P00610	5150.7	AA01044
SSA_2346P00464	1724.78	SSA_2346		SMU_951P00626	1944.18	SMU_951		FN1238P00994	833	FN1238		PG_1871P00223	854.923	PG_1871		AA01517P00149	5151.11	AA01517
SSA_2044P00013	1724.85	SSA_2044		SMU_657P00684	1944.45	SMU_657		FN0031P00281	834	FN0031		PG_0424P00430	855.037	PG_0424		AA00950P00109	5151.11	AA00950
SSA_1420P00061	1724.92	SSA_1420		SMU_2124P00108	1944.48	SMU_2124		FN0575P00024	834	FN0575		PG_1308P00129	855.22	PG_1308		AA01165P00040	5152.29	AA01165
SSA_1796P00282	1724.96	SSA_1796		SMU_1596P01221	1944.52	SMU_1596		FN0686P00118	834	FN0686		PG_0049P00068	855.26	PG_0049		AA02383P00767	5153.15	AA02383
SSA_1568P00328	1724.96	SSA_1568		SMU_599P00022	1945.89	SMU_599		FN1976P00787	834	FN1976		PG_2227P00434	855.443	PG_2227		AA02303P01274	5153.37	AA02303
SSA_1153P00561	1725	SSA_1153		SMU_92cP00043	1946.96	SMU_92c		FN1029P00288	835	FN1029		PG_1043P00476	856.703	PG_1043		AA00936P00359	5153.41	AA00936
SSA_0763P00308	1725.15	SSA_0763		SMU_279P00016	1948.74	SMU_279		FN1402P00469	835	FN1402		PG_0811P00029	857.223	PG_0811		AA01378P00422	5153.48	AA01378
SSA_1359P00469	1725.18	SSA_1359		SMU_939P00805	1948.85	SMU_939		FN1525P00654	835	FN1525		PG_1098P00101	857.59	PG_1098		AA00826P00663	5153.7	AA00826
SSA_2216P00168	1725.33	SSA_2216		SMU_1488cP00210	1950.96	SMU_1488c		FN0159P00740	836	FN0159		PG_1532P00046	857.777	PG_1532		AA02157P00579	5154.96	AA02157
SSA_0092P00192	1725.41	SSA_0092		SMU_739cP00079	1951.89	SMU_739c		FN0636P00110	836	FN0636		PG_1722P00050	857.997	PG_1722		AA00936P00233	5155.26	AA00936
SSA_0628P00244	1725.67	SSA_0628		SMU_1395cP00066	1952.11	SMU_1395c		FN1372P00738	836	FN1372		PG_0841P00152	858.073	PG_0841		AA02333P00169	5156.19	AA02333
SSA_1870P00531	1725.74	SSA_1870		SMU_1395cP00063	1953.52	SMU_1395c		FN1738P00093	836	FN1738		PG_1229P00032	858.297	PG_1229		AA00988P00161	5156.26	AA00988
SSA_0975P00689	1725.81	SSA_0975		SMU_1330cP00075	1955.15	SMU_1330c		FN0770P00490	837	FN0770		PG_1214P00100	858.37	PG_1214		AA01201P00567	5156.26	AA01201
SSA_1455P00325	1725.89	SSA_1455		SMU_1032P00585	1958	SMU_1032		FN0751P00615	838	FN0751		PG_1475P00546	858.74	PG_1475		AA01584P00177	5156.44	AA01584
SSA_2274P00888	1725.96	SSA_2274		SMU_38cP00342	1958.78	SMU_38c		FN1475P00001	838	FN1475		PG_0816P00098	859.183	PG_0816		AA00894P00083	5157.85	AA00894
SSA_2328P00326	1726.04	SSA_2328		SMU_1598P00156	1959.48	SMU_1598		FN1950P00686	838	FN1950		PG_1594P00934	859.593	PG_1594		AA00244P00202	5157.93	AA00244
SSA_2221P00153	1726.26	SSA_2221		SMU_93cP00050	1960	SMU_93c		FN0320P00453	839	FN0320		PG_0873P00060	859.63	PG_0873		AA01250P00841	5157.96	AA01250
SSA_1157P00098	1726.3	SSA_1157		SMU_1237cP00197	1961.26	SMU_1237c		FN0799P00214	839	FN0799		PG_1207P00076	859.74	PG_1207		AA02442P00178	5159.67	AA02442
SSA_0454P00087	1726.33	SSA_0454		SMU_932P00579	1962.15	SMU_932		FN1053P00015	839	FN1053		PG_1571P00270	859.78	PG_1571		AA01426P00164	5160.15	AA01426
SSA_1414P00295	1726.33	SSA_1414		SMU_1310P00007	1963.56	SMU_1310		FN1289P00253	839	FN1289		PG_1521P00556	860.037	PG_1521		AA00820P00125	5160.33	AA00820
SSA_0649P00158	1726.37	SSA_0649		SMU_293P00283	1963.67	SMU_293		FN2073P00256	839	FN2073		PG_1391P00683	860.187	PG_1391		AA00612P00250	5160.81	AA00612
SSA_0036P00025	1726.41	SSA_0036		SMU_935P00035	1963.81	SMU_935		FN0460P00536	840	FN0460		PG_0213P00177	860.26	PG_0213		AA02500P00587	5161.59	AA02500
SSA_2256P00068	1726.44	SSA_2256		SMU_110P00651	1964.26	SMU_110		FN0881P00180	840	FN0881		PG_0294P00605	860.26	PG_0294		AA02485P00396	5163	AA02485
SSA_2026P00543	1726.63	SSA_2026		SMU_856P00013	1964.52	SMU_856		FN1902P00410	840	FN1902		PG_1022P00153	860.407	PG_1022		AA00528P00045	5163.26	AA00528
SSA_0968P00279	1726.66	SSA_0968		SMU_94cP00040	1965.3	SMU_94c		FN1923P00200	840	FN1923		PG_0683P02173	860.74	PG_0683		AA01553P02359	5163.66	AA01553
SSA_1363P01004	1726.85	SSA_1363		SMU_1707cP00083	1965.33	SMU_1707c		FN1975P01274	840	FN1975		PG_1176P00078	860.853	PG_1176		AA02673P00262	5164.3	AA02673
SSA_1731P00151	1726.93	SSA_1731		SMU_239cP00485	1965.48	SMU_239c		FN1191P00506	840.5	FN1191		PG_1899P01789	861.223	PG_1899		AA00768P00252	5164.48	AA00768
SSA_0360P00262	1727	SSA_0360		SMU_1752cP00077	1967.3	SMU_1752c		FN0772P00410	841	FN0772		PG_0861P02389	861.333	PG_0861		AA01229P00145	5164.52	AA01229
SSA_1180P00197	1727.07	SSA_1180		SMU_432P00753	1967.55	SMU_432		FN1847P00211	841	FN1847		PG_0459P00054	861.74	PG_0459		AA02310P00246	5165.26	AA02310
SSA_1613P00190	1727.11	SSA_1613		SMU_1008P00336	1967.74	SMU_1008		FN0179P00069	842	FN0179		PG_0894P00163	862.037	PG_0894		AA02850P00032	5165.63	AA02850
SSA_2386P00086	1727.11	SSA_2386		SMU_643P00755	1968.26	SMU_643		FN0384P01043	842	FN0384		PG_1467P00219	862.11	PG_1467		AA02389P00283	5165.96	AA02389
SSA_1841P00138	1727.15	SSA_1841		SMU_1395cP00068	1970.34	SMU_1395c		FN0429P00153	842	FN0429		PG_1524P00676	862.11	PG_1524		AA01371P00955	5166.22	AA01371
SSA_0611P00195	1727.63	SSA_0611		SMU_239cP00097	1972.52	SMU_239c		FN0359P00598	843	FN0359		PG_1442P00337	862.333	PG_1442		AA00367P00039	5168.52	AA00367
SSA_2102P00546	1727.81	SSA_2102		SMU_1598P00153	1972.67	SMU_1598		FN1999P00117	843	FN1999		PG_0214P00428	862.517	PG_0214		AA02005P00394	5168.67	AA02005
SSA_0318P00501	1728	SSA_0318		SMU_1597cP00128	1974.04	SMU_1597c		FN0238P00852	844	FN0238		PG_1061P00030	862.703	PG_1061		AA02084P00045	5168.89	AA02084
SSA_1511P00188	1728.04	SSA_1511		SMU_798cP00030	1975.07	SMU_798c		FN0950P00571	844	FN0950		PG_2214P00892	862.703	PG_2214		AA02291P00717	5169.56	AA02291
SSA_0220P00039	1728.08	SSA_0220		SMU_175P00002	1975.63	SMU_175		FN0957P00153	844	FN0957		PG_0146P00214	863.113	PG_0146		AA01564P00307	5169.67	AA01564
SSA_2011P00463	1728.11	SSA_2011		SMU_379P00046	1975.74	SMU_379		FN0192P01464	845	FN0192		PG_1831P00695	863.483	PG_1831		AA00750P00354	5169.96	AA00750
SSA_1024P00630	1728.3	SSA_1024		SMU_239cP00490	1976.85	SMU_239c		FN1143P00527	845	FN1143		PG_1504P00318	863.853	PG_1504		AA02506P00461	5170.41	AA02506
SSA_1575P00917	1728.3	SSA_1575		SMU_1599P01695	1977.74	SMU_1599		FN1247P00395	845	FN1247		PG_2123P00021	864	PG_2123		AA00871P00814	5171.19	AA00871
SSA_0562P00088	1728.44	SSA_0562		SMU_1773cP00240	1979	SMU_1773c		FN2001P00210	845	FN2001		PG_2013P00070	864.15	PG_2013		AA02841P00211	5171.19	AA02841
SSA_0832P01082	1728.45	SSA_0832		SMU_1752cP00080	1979.74	SMU_1752c		FN0631P00001	846	FN0631		PG_1761P00141	864.37	PG_1761		AA00407P00536	5171.37	AA00407
SSA_0476P00276	1728.52	SSA_0476		SMU_643P00757	1980.08	SMU_643		FN0908P00014	846	FN0908		PG_0228P00069	864.407	PG_0228		AA02834P00337	5171.52	AA02834
SSA_1165P00054	1728.52	SSA_1165		SMU_16P01260	1980.52	SMU_16		FN0963P00296	846	FN0963		PG_1202P01151	864.707	PG_1202		AA01922P01461	5171.85	AA01922
SSA_0453P01068	1728.55	SSA_0453		SMU_320P00131	1982.56	SMU_320		FN1047P00508	846	FN1047		PG_0030P00068	865.147	PG_0030		AA01973P00188	5172.04	AA01973
SSA_0983P00161	1728.55	SSA_0983		SMU_1056P00035	1982.89	SMU_1056		FN1246P00528	846	FN1246		PG_0816P00096	865.147	PG_0816		AA02614P00470	5172.11	AA02614
SSA_2203P00622	1728.67	SSA_2203		SMU_46P00190	1983.3	SMU_46		FN1798P00674	846.5	FN1798		PG_1735P00169	865.183	PG_1735		AA01628P00852	5172.11	AA01628
SSA_0796P00992	1728.89	SSA_0796		SMU_1031P00001	1983.89	SMU_1031		FN0413P00199	847	FN0413		PG_0181P00258	865.443	PG_0181		AA02647P00768	5172.29	AA02647
SSA_1602P01216	1728.96	SSA_1602		SMU_1707cP00086	1984.67	SMU_1707c		FN0043P00147	848	FN0043		PG_1343P00721	866.26	PG_1343		AA02439P00791	5172.37	AA02439
SSA_0035P01179	1729.07	SSA_0035		SMU_318P00913	1986.15	SMU_318		FN0508P00479	848	FN0508		PG_0294P00609	866.777	PG_0294		AA00388P00584	5172.41	AA00388
SSA_0721P00174	1729.26	SSA_0721		SMU_1310P00008	1987.96	SMU_1310		FN0591P01287	848	FN0591		PG_1871P00129	867.593	PG_1871		AA01106P00391	5172.41	AA01106
SSA_1333P00410	1729.33	SSA_1333		SMU_1048P00133	1989.56	SMU_1048		FN1408P00500	848	FN1408		PG_1433P00021	868.187	PG_1433		AA02515P00297	5172.66	AA02515
SSA_2329P00202	1729.48	SSA_2329		SMU_1370cP00008	1990.41	SMU_1370c		FN1845P00407	848	FN1845		PG_0879P00322	868.333	PG_0879		AA00537P00233	5172.74	AA00537
SSA_0199P00397	1729.85	SSA_0199		SMU_175P00003	1991.56	SMU_175		FN0773P00024	849	FN0773		PG_0532P00056	868.407	PG_0532		AA01434P00255	5172.96	AA01434
SSA_1114P00631	1729.85	SSA_1114		SMU_1471cP00521	1991.93	SMU_1471c		FN0873P00595	849	FN0873		PG_1485P00206	868.443	PG_1485		AA00671P00108	5173.11	AA00671
SSA_0048P00091	1729.89	SSA_0048		SMU_935P00036	1992.41	SMU_935		FN1750P00089	849	FN1750		PG_0840P03967	868.813	PG_0840		AA00909P00176	5173.19	AA00909
SSA_1327P00115	1729.93	SSA_1327		SMU_1014P00278	1993.15	SMU_1014		FN1933P00888	849	FN1933		PG_0446P00056	869.37	PG_0446		AA00434P00741	5174.07	AA00434
SSA_1617P00016	1730.04	SSA_1617		SMU_1317cP00011	1993.45	SMU_1317c		FN0529P00055	850	FN0529		PG_1521P00617	869.407	PG_1521		AA02649P00548	5174.52	AA02649
SSA_0111P00023	1730.15	SSA_0111		SMU_1056P00028	1994.41	SMU_1056		FN1191P00500	850	FN1191		PG_0851P00780	869.593	PG_0851		AA00747P00980	5174.55	AA00747
SSA_0922P00481	1730.22	SSA_0922		SMU_1056P00015	1994.55	SMU_1056		FN1307P00271	850	FN1307		PG_1489P00315	869.89	PG_1489		AA01920P00734	5174.63	AA01920
SSA_1951P00774	1730.22	SSA_1951		SMU_279P00029	1994.74	SMU_279		FN1648P00427	850	FN1648		PG_1545P00513	870.63	PG_1545		AA01313P00366	5175.41	AA01313
SSA_2144P00657	1730.29	SSA_2144		SMU_2111cP00085	1996.04	SMU_2111c		FN0529P00069	851	FN0529		PG_1722P00057	870.7	PG_1722		AA01624P00939	5175.52	AA01624
SSA_1538P00079	1730.33	SSA_1538		SMU_1330cP00078	1997.07	SMU_1330c		FN1128P01784	851	FN1128		PG_1500P00755	871.223	PG_1500		AA01273P00037	5176.29	AA01273
SSA_1178P00886	1730.37	SSA_1178		SMU_279P00028	1997.11	SMU_279		FN1405P00084	851	FN1405		PG_1391P00409	871.37	PG_1391		AA01344P00695	5177.3	AA01344
SSA_0174P00993	1730.56	SSA_0174		SMU_682P00047	1997.22	SMU_682		FN1536P00208	851	FN1536		PG_0680P00662	871.927	PG_0680		AA00344P00178	5177.82	AA00344
SSA_1810P00437	1730.63	SSA_1810		SMU_1165cP00287	1998.78	SMU_1165c		FN0031P00271	852	FN0031		PG_0227P01225	872.37	PG_0227		AA01765P00341	5178.18	AA01765
SSA_0233P00160	1730.63	SSA_0233		SMU_2162cP00250	1999.45	SMU_2162c		FN0142P00317	852	FN0142		PG_0823P00025	872.59	PG_0823		AA00306P00200	5178.52	AA00306
SSA_1734P02377	1730.7	SSA_1734		SMU_1014P00282	1999.55	SMU_1014		FN2007P00132	852	FN2007		PG_2013P00078	872.743	PG_2013		AA00174P00351	5179.44	AA00174
SSA_1306P00166	1730.82	SSA_1306		SMU_1332cP00026	2000	SMU_1332c		FN0527P00612	853	FN0527		PG_0214P00435	872.78	PG_0214		AA02714P00336	5179.74	AA02714
SSA_0963P00374	1730.89	SSA_0963		SMU_1296P00712	2000.52	SMU_1296		FN0992P00799	853	FN0992		PG_0507P00120	873.297	PG_0507		AA00537P00326	5180.3	AA00537
SSA_2056P00103	1731.19	SSA_2056		SMU_934P00347	2001.85	SMU_934		FN2065P00064	853	FN2065		PG_0294P00601	873.663	PG_0294		AA02072P00171	5180.37	AA02072
SSA_2065P00531	1731.26	SSA_2065		SMU_1598P00226	2003.55	SMU_1598		FN1247P00393	854	FN1247		PG_1967P00145	874.11	PG_1967		AA01158P00093	5180.55	AA01158
SSA_0834P01254	1731.33	SSA_0834		SMU_856P00012	2004.08	SMU_856		FN1744P00283	854	FN1744		PG_0507P00130	874.48	PG_0507		AA01895P00167	5180.67	AA01895
SSA_2195P00098	1731.33	SSA_2195		SMU_929cP00267	2006.52	SMU_929c		FN2084P00433	854	FN2084		PG_0474P00629	874.703	PG_0474		AA00637P00197	5180.71	AA00637
SSA_2381P00328	1731.34	SSA_2381		SMU_1685cP00256	2007.18	SMU_1685c		FN0064P00163	855	FN0064		PG_0007P00052	874.927	PG_0007		AA01569P00173	5180.78	AA01569
SSA_0829P00181	1731.48	SSA_0829		SMU_932P00576	2007.59	SMU_932		FN0413P00211	855	FN0413		PG_2043P00604	875.52	PG_2043		AA01589P00254	5181.22	AA01589
SSA_2283P00016	1731.48	SSA_2283		SMU_1387P00270	2009.7	SMU_1387		FN0512P01088	855	FN0512		PG_2006P00102	875.887	PG_2006		AA00616P00380	5181.22	AA00616
SSA_1175P00608	1731.55	SSA_1175		SMU_657P00681	2010.59	SMU_657		FN0988P00387	855	FN0988		PG_0229P00012	875.923	PG_0229		AA02429P00495	5181.45	AA02429
SSA_1775P00741	1731.67	SSA_1775		SMU_1031P00003	2011.15	SMU_1031		FN1362P00582	855	FN1362		PG_1899P02266	876	PG_1899		AA01927P00784	5181.56	AA01927
SSA_0905P03229	1731.74	SSA_0905		SMU_1942cP00376	2011.85	SMU_1942c		FN1377P00474	855	FN1377		PG_1897P00299	876.073	PG_1897		AA02587P00147	5181.72	AA02587
SSA_1044P00095	1731.78	SSA_1044		SMU_1201cP00017	2012.11	SMU_1201c		FN1649P00461	855	FN1649		PG_1451P00083	876.553	PG_1451		AA00518P00341	5181.93	AA00518
SSA_0650P00722	1732.15	SSA_0650		SMU_1237cP00188	2012.37	SMU_1237c		FN1739P00425	855	FN1739		PG_1504P00394	876.853	PG_1504		AA01202P00064	5182.07	AA01202
SSA_0261P00474	1732.18	SSA_0261		SMU_1369P00026	2013.44	SMU_1369		FN1732P00155	856	FN1732		PG_0685P00518	876.963	PG_0685		AA00880P00770	5182.11	AA00880
SSA_0650P00710	1732.19	SSA_0650		SMU_1370cP00043	2014.52	SMU_1370c		FN1888P00188	856	FN1888		PG_1484P00511	877.963	PG_1484		AA02478P00106	5182.78	AA02478
SSA_1398P00197	1732.26	SSA_1398		SMU_1148P00418	2015.15	SMU_1148		FN0370P00264	857	FN0370		PG_0665P00896	878.227	PG_0665		AA01226P00025	5182.96	AA01226
SSA_0765P00511	1732.37	SSA_0765		SMU_1598P00149	2016.3	SMU_1598		FN1996P00295	857	FN1996		PG_0507P00129	878.553	PG_0507		AA01489P00058	5183.04	AA01489
SSA_2048P00174	1732.63	SSA_2048		SMU_1598P00159	2016.63	SMU_1598		FN1804P00317	858	FN1804		PG_0117P00144	878.777	PG_0117		AA01777P00695	5183.7	AA01777
SSA_0278P00536	1732.74	SSA_0278		SMU_489P00333	2016.67	SMU_489		FN1977P00342	858	FN1977		PG_2214P00006	878.89	PG_2214		AA00039P00836	5184.15	AA00039
SSA_1463P00211	1732.85	SSA_1463		SMU_2111cP00083	2016.82	SMU_2111c		FN0437P00617	859	FN0437		PG_0822P00083	879.37	PG_0822		AA00672P00238	5184.33	AA00672
SSA_1968P00109	1732.85	SSA_1968		SMU_260P00421	2016.96	SMU_260		FN0756P00187	859	FN0756		PG_0799P00044	879.407	PG_0799		AA01609P00616	5185.04	AA01609
SSA_0352P00808	1732.96	SSA_0352		SMU_1599P01674	2017.03	SMU_1599		FN1541P00803	859	FN1541		PG_1519P00959	879.817	PG_1519		AA00512P00086	5185.63	AA00512
SSA_1212P00573	1733.11	SSA_1212		SMU_687cP00005	2017.44	SMU_687c		FN1898P00545	859	FN1898		PG_1722P00051	880.703	PG_1722		AA01409P00266	5185.78	AA01409
SSA_1178P00678	1733.11	SSA_1178		SMU_1336P00652	2017.74	SMU_1336		FN1289P00263	859.5	FN1289		PG_1433P00031	881.147	PG_1433		AA00036P00134	5186.04	AA00036
SSA_0192P00408	1733.37	SSA_0192		SMU_1502cP00176	2018.18	SMU_1502c		FN0418P00178	860	FN0418		PG_1207P00033	881.183	PG_1207		AA01072P00036	5186.81	AA01072
SSA_0878P00636	1733.41	SSA_0878		SMU_526cP00701	2018.45	SMU_526c		FN1191P00503	860	FN1191		PG_1475P00529	881.333	PG_1475		AA00636P00542	5187.22	AA00636
SSA_0243P01462	1733.48	SSA_0243		SMU_2076cP00051	2018.74	SMU_2076c		FN0795P00204	861	FN0795		PG_2222P00484	882.147	PG_2222		AA01207P00025	5187.29	AA01207
SSA_2088P00312	1733.56	SSA_2088		SMU_1892cP00040	2018.96	SMU_1892c		FN0527P00509	862	FN0527		PG_2037P00111	882.22	PG_2037		AA01431P00198	5187.63	AA01431
SSA_2148P00176	1733.63	SSA_2148		SMU_798cP00026	2021.41	SMU_798c		FN0584P00223	862	FN0584		PG_0030P00180	882.26	PG_0030		AA03000P00301	5187.83	AA03000
SSA_1563P00344	1733.71	SSA_1563		SMU_1332cP00030	2021.78	SMU_1332c		FN0965P00219	862	FN0965		PG_2013P00080	882.26	PG_2013		AA00900P00019	5188.85	AA00900
SSA_1455P00354	1733.78	SSA_1455		SMU_644P00313	2022.74	SMU_644		FN0142P00001	862.5	FN0142		PG_0016P01135	882.447	PG_0016		AA00200P00422	5189.22	AA00200
SSA_0963P00304	1733.81	SSA_0963		SMU_1030P00081	2023.63	SMU_1030		FN0732P00012	863	FN0732		PG_1519P00953	883.183	PG_1519		AA01386P00168	5190	AA01386
SSA_0256P00330	1733.89	SSA_0256		SMU_1008P00330	2024.59	SMU_1008		FN0854P00367	863	FN0854		PG_2078P00242	883.52	PG_2078		AA02307P00463	5190	AA02307
SSA_1916P00108	1733.89	SSA_1916		SMU_722P00009	2025.23	SMU_722		FN1116P00334	863	FN1116		PG_1436P01248	883.557	PG_1436		AA02687P00701	5190.26	AA02687
SSA_0448P02253	1733.96	SSA_0448		SMU_1332cP00032	2025.33	SMU_1332c		FN1999P00085	863	FN1999		PG_2223P00009	883.777	PG_2223		AA00921P00292	5190.74	AA00921
SSA_0757P00963	1733.96	SSA_0757		SMU_929cP00265	2025.7	SMU_929c		FN2046P00032	863	FN2046		PG_0519P00002	884.037	PG_0519		AA01724P00351	5191.44	AA01724
SSA_2260P01270	1733.96	SSA_2260		SMU_1071cP00029	2026.96	SMU_1071c		FN0406P00350	864	FN0406		PG_0128P00316	884.26	PG_0128		AA02922P00940	5191.71	AA02922
SSA_1559P00733	1734.3	SSA_1559		SMU_1509P00102	2027.26	SMU_1509		FN0407P00272	864	FN0407		PG_0424P00286	884.517	PG_0424		AA01233P00405	5192.07	AA01233
SSA_1073P00308	1734.37	SSA_1073		SMU_660P00381	2028.3	SMU_660		FN1813P00137	864	FN1813		PG_1690P00521	885.223	PG_1690		AA00407P01036	5193.96	AA00407
SSA_0493P00250	1734.41	SSA_0493		SMU_1969cP00133	2028.52	SMU_1969c		FN0215P00604	865	FN0215		PG_0017P00525	885.333	PG_0017		AA00442P01096	5194.15	AA00442
SSA_1710P00329	1734.41	SSA_1710		SMU_798cP00028	2029.48	SMU_798c		FN0877P01218	865	FN0877		PG_1975P00553	885.63	PG_1975		AA01342P00235	5194.56	AA01342
SSA_0152P00213	1734.44	SSA_0152		SMU_687cP00022	2029.56	SMU_687c		FN1154P01046	865	FN1154		PG_2013P00081	885.777	PG_2013		AA00741P00866	5194.67	AA00741
SSA_0380P01084	1734.74	SSA_0380		SMU_433P00087	2030.7	SMU_433		FN1999P00111	865	FN1999		PG_0444P01000	886.26	PG_0444		AA01687P00953	5195	AA01687
SSA_1326P00317	1734.74	SSA_1326		SMU_1056P00029	2032	SMU_1056		FN0761P00060	865.5	FN0761		PG_1857P00224	886.447	PG_1857		AA02756P00693	5196.33	AA02756
SSA_1293P00399	1734.74	SSA_1293		SMU_687cP00013	2033.26	SMU_687c		FN1713P01323	866	FN1713		PG_2080P00938	886.52	PG_2080		AA01363P00075	5197	AA01363
SSA_2065P00610	1734.89	SSA_2065		SMU_1543P00069	2034.7	SMU_1543		FN1900P00156	866	FN1900		PG_0683P00095	886.853	PG_0683		AA00539P00294	5197.41	AA00539
SSA_2084P00459	1734.89	SSA_2084		SMU_1891cP00089	2034.74	SMU_1891c		FN1723P00330	867	FN1723		PG_1722P00047	887.003	PG_1722		AA02053P00126	5197.59	AA02053
SSA_0216P00814	1734.89	SSA_0216		SMU_874P00390	2035.41	SMU_874		FN0137P00178	868	FN0137		PG_1519P00642	887.333	PG_1519		AA01891P00130	5197.93	AA01891
SSA_2367P00394	1734.96	SSA_2367		SMU_1892cP00020	2035.93	SMU_1892c		FN0140P00638	868	FN0140		PG_0684P01520	887.593	PG_0684		AA01063P00752	5198.56	AA01063
SSA_0859P00527	1735	SSA_0859		SMU_1157cP02117	2036.04	SMU_1157c		FN1257P00261	868.5	FN1257		PG_0685P00532	887.667	PG_0685		AA02856P00476	5198.81	AA02856
SSA_2010P00265	1735.18	SSA_2010		SMU_1854P00117	2036.3	SMU_1854		FN0173P00781	869	FN0173		PG_0507P00132	887.667	PG_0507		AA01728P00148	5199.33	AA01728
SSA_1958P00488	1735.37	SSA_1958		SMU_1201cP00014	2036.52	SMU_1201c		FN0839P00010	869	FN0839		PG_1489P00286	887.817	PG_1489		AA01780P00081	5199.41	AA01780
SSA_1221P00836	1735.52	SSA_1221		SMU_1369P00038	2037.55	SMU_1369		FN1362P00578	869	FN1362		PG_1383P00521	888.11	PG_1383		AA02932P00568	5199.59	AA02932
SSA_1564P00146	1735.55	SSA_1564		SMU_1011P00029	2039.11	SMU_1011		FN1806P00034	869	FN1806		PG_0265P00038	888.15	PG_0265		AA02658P00189	5201.11	AA02658
SSA_1824P00045	1735.55	SSA_1824		SMU_490P00660	2039.7	SMU_490		FN0835P00212	870	FN0835		PG_1760P00381	888.52	PG_1760		AA00176P00573	5201.41	AA00176
SSA_0052P00291	1735.63	SSA_0052		SMU_856P00019	2039.71	SMU_856		FN1154P00298	870	FN1154		PG_1098P00107	889.037	PG_1098		AA01670P00226	5202.05	AA01670
SSA_0508P00538	1735.78	SSA_0508		SMU_1827P00118	2041.78	SMU_1827		FN1456P00367	870	FN1456		PG_2123P00024	889.077	PG_2123		AA01868P00119	5202.82	AA01868
SSA_2176P00299	1735.85	SSA_2176		SMU_1027P00186	2044.15	SMU_1027		FN1712P00181	870	FN1712		PG_1660P00178	889.63	PG_1660		AA00695P00586	5203.04	AA00695
SSA_1153P00569	1736.07	SSA_1153		SMU_1029P00217	2044.15	SMU_1029		FN1956P00251	870	FN1956		PG_1735P00167	889.777	PG_1735		AA00640P00367	5203.45	AA00640
SSA_0910P00163	1736.11	SSA_0910		SMU_599P00027	2045.04	SMU_599		FN0743P01467	871	FN0743		PG_1722P00060	889.96	PG_1722		AA02780P00632	5203.7	AA02780
SSA_1359P01970	1736.15	SSA_1359		SMU_1369P00033	2045.52	SMU_1369		FN0035P00091	872	FN0035		PG_2032P00651	890.297	PG_2032		AA01423P00347	5204.04	AA01423
SSA_1260P00469	1736.33	SSA_1260		SMU_382cP00001	2046.85	SMU_382c		FN0228P00001	873	FN0228		PG_2037P00113	890.407	PG_2037		AA02686P00231	5204.41	AA02686
SSA_1151P00480	1736.41	SSA_1151		SMU_2123P00342	2046.96	SMU_2123		FN0238P00568	873	FN0238		PG_2111P00001	890.41	PG_2111		AA02568P00043	5204.44	AA02568
SSA_2277P03605	1736.55	SSA_2277		SMU_1395cP00057	2047.26	SMU_1395c		FN0407P00152	873	FN0407		PG_2123P00027	890.74	PG_2123		AA02599P00309	5205.7	AA02599
SSA_2155P00037	1736.56	SSA_2155		SMU_1773cP00845	2048.63	SMU_1773c		FN0955P00171	873	FN0955		PG_2110P01222	890.927	PG_2110		AA01248P00271	5205.78	AA01248
SSA_1277P00604	1736.59	SSA_1277		SMU_1892cP00042	2050.22	SMU_1892c		FN0961P00068	873	FN0961		PG_0007P00100	891.037	PG_0007		AA02159P00288	5205.85	AA02159
SSA_1544P00399	1736.59	SSA_1544		SMU_1321cP00074	2050.33	SMU_1321c		FN1180P00489	873	FN1180		PG_0004P00642	891.11	PG_0004		AA00368P00095	5206.89	AA00368
SSA_0145P00444	1736.7	SSA_0145		SMU_1496P00249	2050.81	SMU_1496		FN0232P00038	873.5	FN0232		PG_0682P00950	891.11	PG_0682		AA01213P00369	5207.11	AA01213
SSA_0652P00807	1736.78	SSA_0652		SMU_1056P00032	2054.48	SMU_1056		FN0907P00394	874	FN0907		PG_0369P00110	891.113	PG_0369		AA00488P00557	5207.59	AA00488
SSA_0992P00335	1736.78	SSA_0992		SMU_1752cP00093	2054.52	SMU_1752c		FN0194P00590	875	FN0194		PG_0826P00068	891.337	PG_0826		AA01569P00167	5207.78	AA01569
SSA_1529P00643	1736.89	SSA_1529		SMU_1370cP00004	2055.41	SMU_1370c		FN0228P00003	875	FN0228		PG_0507P00131	891.37	PG_0507		AA00402P00183	5208.08	AA00402
SSA_1286P00250	1736.93	SSA_1286		SMU_1704P00257	2056.07	SMU_1704		FN0493P00296	875	FN0493		PG_1617P00196	891.817	PG_1617		AA01727P00046	5208.48	AA01727
SSA_0085P01220	1737	SSA_0085		SMU_2076cP00047	2058.81	SMU_2076c		FN0532P00634	875	FN0532		PG_0317P01536	891.927	PG_0317		AA01341P01486	5208.81	AA01341
SSA_0259P00003	1737.15	SSA_0259		SMU_1671cP00270	2059.26	SMU_1671c		FN0639P00066	875	FN0639		PG_1472P00537	892.707	PG_1472		AA00609P00060	5209.61	AA00609
SSA_0290P00047	1737.33	SSA_0290		SMU_1489P00064	2059.44	SMU_1489		FN0977P00017	875	FN0977		PG_0869P00151	892.887	PG_0869		AA00474P00981	5210.48	AA00474
SSA_0706P00946	1737.55	SSA_0706		SMU_687cP00015	2059.48	SMU_687c		FN1075P00372	875	FN1075		PG_0816P00106	893.037	PG_0816		AA00531P01491	5210.59	AA00531
SSA_1073P00994	1737.55	SSA_1073		SMU_1337cP00657	2060.89	SMU_1337c		FN0195P01523	876	FN0195		PG_0424P00174	893.187	PG_0424		AA01011P01609	5210.7	AA01011
SSA_2017P00384	1737.56	SSA_2017		SMU_1029P00207	2061.7	SMU_1029		FN0757P00127	876	FN0757		PG_1977P01764	893.443	PG_1977		AA01525P00386	5210.85	AA01525
SSA_1167P01168	1737.67	SSA_1167		SMU_653cP00525	2062	SMU_653c		FN1247P00401	876	FN1247		PG_1451P00085	893.63	PG_1451		AA00234P01442	5211.11	AA00234
SSA_0001P01171	1737.7	SSA_0001		SMU_1026P00131	2062.52	SMU_1026		FN1498P00747	876	FN1498		PG_0428P00015	894.817	PG_0428		AA02907P00312	5211.11	AA02907
SSA_0111P00037	1737.74	SSA_0111		SMU_1029P00223	2062.59	SMU_1029		FN1729P00593	876	FN1729		PG_1871P00146	895.04	PG_1871		AA00091P00237	5212.3	AA00091
SSA_0942P00510	1737.96	SSA_0942		SMU_935P00032	2063.15	SMU_935		FN0540P01206	877	FN0540		PG_0459P00048	895.22	PG_0459		AA00583P00615	5212.67	AA00583
SSA_2216P00770	1738	SSA_2216		SMU_1165cP00283	2065.48	SMU_1165c		FN1130P00734	877	FN1130		PG_1871P00164	895.443	PG_1871		AA01796P00071	5213.45	AA01796
SSA_0816P00082	1738.11	SSA_0816		SMU_1703cP00464	2066	SMU_1703c		FN1328P00097	877	FN1328		PG_0665P02076	895.63	PG_0665		AA02383P00046	5213.55	AA02383
SSA_1187P00766	1738.29	SSA_1187		SMU_1707cP00080	2066.81	SMU_1707c		FN1010P00070	878	FN1010		PG_2072P01098	895.78	PG_2072		AA00408P00910	5213.89	AA00408
SSA_2387P00164	1738.34	SSA_2387		SMU_1596P00028	2067	SMU_1596		FN1328P00108	878	FN1328		PG_0822P00080	895.93	PG_0822		AA02090P01119	5214.19	AA02090
SSA_0394P00129	1738.41	SSA_0394		SMU_2156P00401	2067.78	SMU_2156		FN0730P00472	879	FN0730		PG_0869P00147	896.557	PG_0869		AA01419P00384	5214.37	AA01419
SSA_0342P00123	1738.48	SSA_0342		SMU_1558cP00357	2070.81	SMU_1558c		FN1662P00993	879	FN1662		PG_1494P00774	896.67	PG_1494		AA00335P00102	5214.48	AA00335
SSA_0878P01599	1738.48	SSA_0878		SMU_1031P00006	2072.67	SMU_1031		FN0709P01058	879.5	FN0709		PG_1519P00522	897.37	PG_1519		AA01608P00136	5214.52	AA01608
SSA_1574P01140	1738.48	SSA_1574		SMU_2040P00349	2072.89	SMU_2040		FN0416P00140	880	FN0416		PG_2030P00046	897.407	PG_2030		AA02830P00897	5214.67	AA02830
SSA_2048P00065	1738.48	SSA_2048		SMU_1237cP00199	2075.89	SMU_1237c		FN0814P00534	880	FN0814		PG_0354P00060	898.52	PG_0354		AA01644P01059	5214.7	AA01644
SSA_0673P00722	1738.52	SSA_0673		SMU_788P01297	2076.82	SMU_788		FN1198P00799	880	FN1198		PG_0174P01763	898.89	PG_0174		AA01615P00162	5214.96	AA01615
SSA_1802P00368	1738.63	SSA_1802		SMU_1070cP00384	2076.96	SMU_1070c		FN1242P00703	880	FN1242		PG_1504P00313	899.373	PG_1504		AA02482P00544	5215.37	AA02482
SSA_0366P00058	1738.67	SSA_0366		SMU_723P00051	2078.63	SMU_723		FN1312P00396	880	FN1312		PG_2037P00099	899.407	PG_2037		AA01839P00023	5215.89	AA01839
SSA_1211P00106	1738.74	SSA_1211		SMU_1926P00456	2078.82	SMU_1926		FN1820P00967	880	FN1820		PG_0320P00157	899.41	PG_0320		AA01757P00305	5216.37	AA01757
SSA_0394P00137	1738.78	SSA_0394		SMU_2076cP00048	2079.37	SMU_2076c		FN2074P01821	880	FN2074		PG_1735P00163	900.073	PG_1735		AA00841P00561	5216.82	AA00841
SSA_0836P00652	1738.78	SSA_0836		SMU_1685cP00249	2079.7	SMU_1685c		FN0162P00776	881	FN0162		PG_1020P00277	900.297	PG_1020		AA01630P00113	5216.85	AA01630
SSA_2090P00369	1738.89	SSA_2090		SMU_592cP00294	2080.85	SMU_592c		FN0347P00654	881	FN0347		PG_1504P00315	900.48	PG_1504		AA01209P00343	5216.96	AA01209
SSA_0177P03251	1738.96	SSA_0177		SMU_1755cP00155	2081.08	SMU_1755c		FN0657P00240	881	FN0657		PG_2064P00304	900.853	PG_2064		AA02084P00042	5217.04	AA02084
SSA_2230P00472	1738.96	SSA_2230		SMU_1003P01275	2081.52	SMU_1003		FN1531P00644	881	FN1531		PG_2064P00309	901.113	PG_2064		AA01185P00953	5217.15	AA01185
SSA_1455P00240	1739.18	SSA_1455		SMU_921P00046	2081.56	SMU_921		FN0233P00561	882	FN0233		PG_1750P00368	901.22	PG_1750		AA02089P00566	5218	AA02089
SSA_1849P02047	1739.19	SSA_1849		SMU_1056P00031	2081.89	SMU_1056		FN0248P00674	882	FN0248		PG_1500P01531	901.78	PG_1500		AA00640P00373	5218.37	AA00640
SSA_2128P00338	1739.34	SSA_2128		SMU_1969cP00124	2082.52	SMU_1969c		FN1924P00140	882	FN1924		PG_1489P00122	902.003	PG_1489		AA02289P00010	5219.04	AA02289
SSA_2045P00458	1739.4	SSA_2045		SMU_1056P00001	2083.89	SMU_1056		FN2071P00179	882	FN2071		PG_0767P01769	902.74	PG_0767		AA02128P02159	5219.18	AA02128
SSA_0706P01112	1739.48	SSA_0706		SMU_1332cP00069	2085.63	SMU_1332c		FN0425P00556	883	FN0425		PG_0280P01270	902.887	PG_0280		AA02780P00358	5220.48	AA02780
SSA_1624P00162	1739.59	SSA_1624		SMU_1951cP01620	2086.18	SMU_1951c		FN0451P00073	883	FN0451		PG_0873P00074	903.297	PG_0873		AA01209P00338	5220.74	AA01209
SSA_2181P00165	1739.59	SSA_2181		SMU_28P00426	2087.93	SMU_28		FN1461P00148	883	FN1461		PG_1484P00534	903.333	PG_1484		AA02215P00190	5221.56	AA02215
SSA_1547P00801	1740.29	SSA_1547		SMU_1209cP00233	2088.33	SMU_1209c		FN0964P00224	884	FN0964		PG_0864P00532	903.89	PG_0864		AA02134P00489	5222.26	AA02134
SSA_1865P00083	1740.44	SSA_1865		SMU_1008P00334	2088.39	SMU_1008		FN1209P00076	884	FN1209		PG_1572P00511	903.927	PG_1572		AA00544P00549	5222.26	AA00544
SSA_0461P01327	1740.48	SSA_0461		SMU_1330cP00074	2088.63	SMU_1330c		FN1228P00191	884	FN1228		PG_1214P01166	904.52	PG_1214		AA00490P01130	5222.63	AA00490
SSA_1112P00104	1740.78	SSA_1112		SMU_279P00034	2089.15	SMU_279		FN1238P00292	884	FN1238		PG_1972P00622	904.923	PG_1972		AA00209P00037	5223.15	AA00209
SSA_1531P00333	1740.96	SSA_1531		SMU_1282P00081	2089.22	SMU_1282		FN1415P00771	884	FN1415		PG_0172P00560	905.147	PG_0172		AA02362P00509	5223.37	AA02362
SSA_0513P00365	1741.11	SSA_0513		SMU_1165cP00290	2090.81	SMU_1165c		FN1787P00269	884	FN1787		PG_1975P00596	905.777	PG_1975		AA02384P00598	5223.63	AA02384
SSA_1860P00607	1741.15	SSA_1860		SMU_1477P00050	2093.11	SMU_1477		FN1847P00196	884	FN1847		PG_1479P00435	905.96	PG_1479		AA01594P01246	5224.74	AA01594
SSA_0338P00563	1741.19	SSA_0338		SMU_1224P00466	2093.67	SMU_1224		FN2053P00149	884	FN2053		PG_1285P01905	906.263	PG_1285		AA02365P00285	5226.48	AA02365
SSA_1422P00001	1741.3	SSA_1422		SMU_279P00032	2093.85	SMU_279		FN1427P00638	884.5	FN1427		PG_1436P01344	906.63	PG_1436		AA02306P00073	5226.59	AA02306
SSA_0792P00042	1741.44	SSA_0792		SMU_1127P00096	2094.89	SMU_1127		FN0198P01215	885	FN0198		PG_0869P00149	906.74	PG_0869		AA00698P00496	5226.66	AA00698
SSA_2179P00711	1741.48	SSA_2179		SMU_691P00277	2094.89	SMU_691		FN0333P00247	885	FN0333		PG_1972P00676	906.927	PG_1972		AA02289P00349	5226.67	AA02289
SSA_1596P00045	1741.63	SSA_1596		SMU_924P00425	2095.41	SMU_924		FN0344P00419	885	FN0344		PG_2079P00090	907.927	PG_2079		AA02494P00002	5226.7	AA02494
SSA_0607P02009	1741.85	SSA_0607		SMU_1369P00035	2097.19	SMU_1369		FN1897P00159	885	FN1897		PG_1020P00218	908.147	PG_1020		AA00650P00032	5227.22	AA00650
SSA_0983P00148	1741.89	SSA_0983		SMU_94cP00042	2099.11	SMU_94c		FN0497P00158	886	FN0497		PG_1659P00078	908.443	PG_1659		AA00388P00528	5227.44	AA00388
SSA_0041P00141	1742.15	SSA_0041		SMU_2124P00101	2099.22	SMU_2124		FN0497P00160	886	FN0497		PG_0354P00062	908.557	PG_0354		AA01196P00600	5228.67	AA01196
SSA_1781P00313	1742.18	SSA_1781		SMU_630P00590	2101.74	SMU_630		FN1924P00151	886	FN1924		PG_2037P00066	909.077	PG_2037		AA02714P00479	5229.08	AA02714
SSA_0891P00501	1742.26	SSA_0891		SMU_1008P00345	2103.18	SMU_1008		FN0419P00843	887.5	FN0419		PG_0143P00321	909.48	PG_0143		AA01391P00954	5229.48	AA01391
SSA_1867P00495	1742.34	SSA_1867		SMU_136cP00070	2103.78	SMU_136c		FN1685P00468	888.5	FN1685		PG_1760P00251	909.557	PG_1760		AA02565P00139	5229.96	AA02565
SSA_0017P00635	1742.4	SSA_0017		SMU_1815P00052	2104.78	SMU_1815		FN0057P00262	889	FN0057		PG_0819P00110	909.813	PG_0819		AA02652P00402	5230.78	AA02652
SSA_0467P00651	1742.48	SSA_0467		SMU_2129cP00203	2105.63	SMU_2129c		FN0700P00242	890	FN0700		PG_1856P00043	910.147	PG_1856		AA00407P00529	5230.85	AA00407
SSA_1286P00233	1742.48	SSA_1286		SMU_1683cP00694	2105.67	SMU_1683c		FN0967P00035	890	FN0967		PG_0896P02303	910.52	PG_0896		AA02280P00399	5230.85	AA02280
SSA_0603P00074	1742.52	SSA_0603		SMU_643P00753	2105.78	SMU_643		FN1907P00243	890	FN1907		PG_2079P00248	910.667	PG_2079		AA00142P00155	5231.19	AA00142
SSA_0750P00290	1742.55	SSA_0750		SMU_634P00928	2105.81	SMU_634		FN0759P00372	891	FN0759		PG_0355P00040	910.963	PG_0355		AA02353P00345	5231.67	AA02353
SSA_1978P00871	1742.55	SSA_1978		SMU_654P00646	2107.15	SMU_654		FN1525P00550	891	FN1525		PG_0758P02029	911.26	PG_0758		AA02631P00963	5231.81	AA02631
SSA_2002P00085	1742.63	SSA_2002		SMU_798cP00029	2107.74	SMU_798c		FN0055P00182	892	FN0055		PG_1207P00087	911.297	PG_1207		AA02362P00481	5232.33	AA02362
SSA_2277P03204	1742.7	SSA_2277		SMU_1369P00044	2107.93	SMU_1369		FN0230P00258	892	FN0230		PG_1490P01085	911.663	PG_1490		AA02005P00557	5232.67	AA02005
SSA_1775P00819	1743	SSA_1775		SMU_928P00836	2107.97	SMU_928		FN0316P00151	892	FN0316		PG_1439P01911	912	PG_1439		AA00531P00870	5233.33	AA00531
SSA_2324P00476	1743.11	SSA_2324		SMU_259P00595	2109.59	SMU_259		FN0421P00968	892	FN0421		PG_0282P00586	912.297	PG_0282		AA01986P00541	5233.45	AA01986
SSA_1155P00165	1743.15	SSA_1155		SMU_93cP00049	2109.67	SMU_93c		FN0814P00524	892	FN0814		PG_1589P00173	912.667	PG_1589		AA00765P00008	5234.26	AA00765
SSA_1905P00683	1743.22	SSA_1905		SMU_379P00054	2109.96	SMU_379		FN0825P00830	892	FN0825		PG_0180P00104	912.67	PG_0180		AA02613P00373	5234.7	AA02613
SSA_0417P00005	1743.3	SSA_0417		SMU_758cP00071	2111.78	SMU_758c		FN1063P00292	892	FN1063		PG_1223P00103	912.74	PG_1223		AA00967P00337	5234.74	AA00967
SSA_1205P00120	1743.37	SSA_1205		SMU_1648cP00178	2111.93	SMU_1648c		FN1116P00324	892	FN1116		PG_0141P00601	912.777	PG_0141		AA00967P00331	5235.67	AA00967
SSA_1466P00329	1743.63	SSA_1466		SMU_1032P00579	2112.15	SMU_1032		FN1925P00712	892	FN1925		PG_0320P00189	913	PG_0320		AA01871P00186	5236.33	AA01871
SSA_0338P00565	1743.78	SSA_0338		SMU_1648cP00172	2113.89	SMU_1648c		FN2064P00027	892	FN2064		PG_1098P00079	913.147	PG_1098		AA01679P00438	5236.89	AA01679
SSA_1645P00069	1743.89	SSA_1645		SMU_2046cP00750	2113.96	SMU_2046c		FN0889P00062	893	FN0889		PG_1059P00029	913.183	PG_1059		AA01776P00214	5237.08	AA01776
SSA_2374P00240	1743.96	SSA_2374		SMU_1237cP00196	2114.81	SMU_1237c		FN1116P00342	894	FN1116		PG_0507P00134	913.297	PG_0507		AA02321P00071	5237.3	AA02321
SSA_0973P00023	1744.04	SSA_0973		SMU_722P00002	2117.04	SMU_722		FN1807P00692	894	FN1807		PG_1433P00049	913.333	PG_1433		AA00707P00116	5237.63	AA00707
SSA_0460P00077	1744.11	SSA_0460		SMU_1317cP00009	2119.93	SMU_1317c		FN1956P00253	894	FN1956		PG_2123P00031	913.593	PG_2123		AA01681P00140	5238.33	AA01681
SSA_1450P00083	1744.15	SSA_1450		SMU_294P00056	2120.52	SMU_294		FN1019P00555	895	FN1019		PG_1516P00861	914.113	PG_1516		AA02965P00041	5238.41	AA02965
SSA_0627P00395	1744.15	SSA_0627		SMU_491P00626	2120.74	SMU_491		FN1167P00348	895	FN1167		PG_2210P00475	914.15	PG_2210		AA00110P00252	5238.89	AA00110
SSA_0548P00097	1744.19	SSA_0548		SMU_929cP00284	2120.96	SMU_929c		FN0515P00803	896	FN0515		PG_1442P00298	914.297	PG_1442		AA02482P00551	5239.63	AA02482
SSA_0279P00344	1744.3	SSA_0279		SMU_93cP00044	2121.52	SMU_93c		FN0964P00243	896	FN0964		PG_0847P01112	914.407	PG_0847		AA01925P00770	5239.81	AA01925
SSA_1247P00023	1744.45	SSA_1247		SMU_655P00074	2121.81	SMU_655		FN1239P00440	896	FN1239		PG_1095P01154	914.41	PG_1095		AA01789P00181	5240.07	AA01789
SSA_1968P00458	1744.48	SSA_1968		SMU_1837P00286	2124.55	SMU_1837		FN1665P00233	896	FN1665		PG_0822P00085	914.517	PG_0822		AA00981P00604	5240.11	AA00981
SSA_1132P00053	1744.71	SSA_1132		SMU_1395cP00058	2124.63	SMU_1395c		FN1731P00422	896	FN1731		PG_1504P00326	914.63	PG_1504		AA00680P00342	5240.85	AA00680
SSA_0278P00534	1744.85	SSA_0278		SMU_655P00089	2126.15	SMU_655		FN1926P00547	896	FN1926		PG_1504P00375	914.663	PG_1504		AA02075P00179	5241.15	AA02075
SSA_1208P00364	1744.85	SSA_1208		SMU_644P00305	2127.33	SMU_644		FN0794P00143	897	FN0794		PG_2077P00235	915.333	PG_2077		AA02306P00076	5241.19	AA02306
SSA_1189P00320	1744.93	SSA_1189		SMU_1201cP00020	2127.41	SMU_1201c		FN0852P00004	897	FN0852		PG_1485P00044	915.703	PG_1485		AA02168P00496	5241.44	AA02168
SSA_1069P00092	1745	SSA_1069		SMU_1029P00102	2129.44	SMU_1029		FN1015P00001	897	FN1015		PG_0819P00063	915.777	PG_0819		AA00900P00012	5242.06	AA00900
SSA_1072P00109	1745.22	SSA_1072		SMU_1892cP00015	2129.67	SMU_1892c		FN1716P00177	897	FN1716		PG_1659P00087	916.11	PG_1659		AA02154P00444	5242.18	AA02154
SSA_1370P00249	1745.33	SSA_1370		SMU_293P00285	2131.11	SMU_293		FN1820P00904	897	FN1820		PG_1554P00602	916.483	PG_1554		AA01513P00717	5242.85	AA01513
SSA_0769P00021	1745.37	SSA_0769		SMU_438cP00852	2131.11	SMU_438c		FN1843P00129	897	FN1843		PG_2043P00490	916.593	PG_2043		AA01918P01004	5243.34	AA01918
SSA_0695P00534	1745.41	SSA_0695		SMU_2111cP00061	2131.67	SMU_2111c		FN0378P00401	898	FN0378		PG_0441P01870	916.667	PG_0441		AA02528P00090	5244.45	AA02528
SSA_0946P00323	1745.41	SSA_0946		SMU_1773cP00841	2132.26	SMU_1773c		FN1976P00784	898	FN1976		PG_1857P00065	917.293	PG_1857		AA01794P00312	5244.96	AA01794
SSA_1298P00036	1745.45	SSA_1298		SMU_156P00482	2134.74	SMU_156		FN0733P00045	899	FN0733		PG_0822P00339	917.63	PG_0822		AA02700P00748	5245.07	AA02700
SSA_2118P00483	1745.63	SSA_2118		SMU_1056P00023	2135.11	SMU_1056		FN0978P00877	899	FN0978		PG_1595P00535	918.073	PG_1595		AA00765P00001	5245.19	AA00765
SSA_2300P00827	1745.78	SSA_2300		SMU_1526cP00004	2135.52	SMU_1526c		FN1502P00752	899	FN1502		PG_0017P00472	918.26	PG_0017		AA02191P00301	5245.7	AA02191
SSA_1229P00038	1745.93	SSA_1229		SMU_935P00039	2136.81	SMU_935		FN0560P00399	900	FN0560		PG_2157P00174	918.293	PG_2157		AA01769P00041	5245.89	AA01769
SSA_1845P00472	1745.96	SSA_1845		SMU_270P00390	2137.11	SMU_270		FN0605P00618	900	FN0605		PG_0938P02332	918.74	PG_0938		AA00816P00102	5246.15	AA00816
SSA_0245P00318	1745.97	SSA_0245		SMU_1598P00152	2137.18	SMU_1598		FN1281P00289	900	FN1281		PG_1012P01286	918.89	PG_1012		AA02939P00660	5246.52	AA02939
SSA_0394P00135	1746.22	SSA_0394		SMU_1837P00299	2137.26	SMU_1837		FN1311P00196	900	FN1311		PG_0369P00329	919.073	PG_0369		AA02652P00292	5246.56	AA02652
SSA_1951P00428	1746.22	SSA_1951		SMU_929cP00288	2138.22	SMU_929c		FN0182P00008	901	FN0182		PG_0007P00058	919.15	PG_0007		AA02330P00672	5246.93	AA02330
SSA_1369P01575	1746.26	SSA_1369		SMU_112cP00587	2138.78	SMU_112c		FN0248P00660	901	FN0248		PG_1897P00293	920.073	PG_1897		AA00077P00821	5248.04	AA00077
SSA_1303P00447	1746.3	SSA_1303		SMU_1008P00338	2138.78	SMU_1008		FN0378P00673	901	FN0378		PG_0870P00118	920.67	PG_0870		AA00805P00489	5249.26	AA00805
SSA_0607P00364	1746.37	SSA_0607		SMU_655P00090	2139.44	SMU_655		FN1525P00548	901	FN1525		PG_0823P00021	920.777	PG_0823		AA01128P00034	5249.7	AA01128
SSA_1812P00663	1746.37	SSA_1812		SMU_1502cP00036	2140.26	SMU_1502c		FN0331P00131	902	FN0331		PG_1972P00644	921.257	PG_1972		AA00499P00084	5250.07	AA00499
SSA_0394P00133	1746.45	SSA_0394		SMU_1810P00647	2141.85	SMU_1810		FN1447P00164	902	FN1447		PG_0158P00595	921.407	PG_0158		AA00762P00303	5250.74	AA00762
SSA_1590P00087	1746.45	SSA_1590		SMU_1488cP00170	2141.93	SMU_1488c		FN0438P00996	903	FN0438		PG_1442P00348	922.003	PG_1442		AA02046P01153	5251.33	AA02046
SSA_0581P00067	1746.71	SSA_0581		SMU_2131P00094	2143.74	SMU_2131		FN1667P00229	903	FN1667		PG_0226P00024	922.333	PG_0226		AA00512P00077	5252.96	AA00512
SSA_2060P00856	1746.74	SSA_2060		SMU_1337cP00652	2143.82	SMU_1337c		FN1949P00353	903	FN1949		PG_1333P00393	922.483	PG_1333		AA02031P00368	5253.37	AA02031
SSA_1140P00356	1746.81	SSA_1140		SMU_599P00045	2144.66	SMU_599		FN0347P00666	904	FN0347		PG_0832P00933	922.703	PG_0832		AA00659P00613	5253.45	AA00659
SSA_0308P00317	1746.82	SSA_0308		SMU_932P00583	2146.07	SMU_932		FN0591P00302	904	FN0591		PG_0684P00944	922.74	PG_0684		AA01780P00319	5254.71	AA01780
SSA_1876P00161	1747.07	SSA_1876		SMU_929cP00281	2146.52	SMU_929c		FN1108P00339	904	FN1108		PG_1972P00385	922.74	PG_1972		AA02026P00422	5255.33	AA02026
SSA_0123P00096	1747.08	SSA_0123		SMU_2111cP00087	2148.81	SMU_2111c		FN0006P00008	905	FN0006		PG_1422P00162	922.967	PG_1422		AA00141P00078	5256.22	AA00141
SSA_2049P00777	1747.15	SSA_2049		SMU_2076cP00045	2149.18	SMU_2076c		FN0173P00220	905	FN0173		PG_0868P00527	923	PG_0868		AA00081P00384	5257.85	AA00081
SSA_1852P01312	1747.22	SSA_1852		SMU_1124P00058	2149.74	SMU_1124		FN1198P00823	905	FN1198		PG_1497P00013	923.073	PG_1497		AA01959P00760	5258.15	AA01959
SSA_1576P00748	1747.44	SSA_1576		SMU_384P00249	2150.22	SMU_384		FN1512P00995	905	FN1512		PG_1053P00562	923.59	PG_1053		AA00705P00193	5258.52	AA00705
SSA_2239P00142	1747.67	SSA_2239		SMU_320P00156	2152.44	SMU_320		FN1843P00116	905	FN1843		PG_1963P00486	923.63	PG_1963		AA01179P00389	5258.59	AA01179
SSA_0711P00178	1747.7	SSA_0711		SMU_935P00033	2153.15	SMU_935		FN2054P01102	905	FN2054		PG_2037P00098	923.72	PG_2037		AA01196P00692	5258.67	AA01196
SSA_0304P00408	1747.74	SSA_0304		SMU_728P00614	2154.48	SMU_728		FN0043P00380	906	FN0043		PG_2150P00031	924.407	PG_2150		AA03011P00766	5259.08	AA03011
SSA_1697P00235	1747.74	SSA_1697		SMU_2033cP00162	2157.48	SMU_2033c		FN0971P00155	906	FN0971		PG_0065P00768	924.48	PG_0065		AA00981P00580	5259.48	AA00981
SSA_0576P00379	1747.82	SSA_0576		SMU_1815P00054	2157.71	SMU_1815		FN0334P00642	907	FN0334		PG_0507P00122	924.89	PG_0507		AA00492P00041	5259.59	AA00492
SSA_1846P00449	1748.29	SSA_1846		SMU_1599P00904	2158.41	SMU_1599		FN0493P00292	907	FN0493		PG_0128P00321	925.667	PG_0128		AA01421P00532	5260.93	AA01421
SSA_0869P00703	1748.59	SSA_0869		SMU_453P00011	2159.41	SMU_453		FN0884P00656	907	FN0884		PG_2006P00108	925.777	PG_2006		AA02262P00143	5261.59	AA02262
SSA_1532P00544	1748.63	SSA_1532		SMU_94cP00036	2159.56	SMU_94c		FN0644P00366	908	FN0644		PG_1659P00057	925.923	PG_1659		AA02195P00112	5262.63	AA02195
SSA_0319P00061	1748.89	SSA_0319		SMU_2134P00073	2160.59	SMU_2134		FN1104P00012	908	FN1104		PG_0610P00333	925.927	PG_0610		AA00434P00425	5263.33	AA00434
SSA_1627P00119	1748.89	SSA_1627		SMU_2161cP00068	2161.04	SMU_2161c		FN1759P00563	908	FN1759		PG_1138P00908	926.37	PG_1138		AA00749P00268	5263.67	AA00749
SSA_2149P00460	1748.89	SSA_2149		SMU_12P01156	2162.11	SMU_12		FN1798P00691	908	FN1798		PG_0864P00528	926.407	PG_0864		AA01201P00564	5264.67	AA01201
SSA_1294P00056	1749.26	SSA_1294		SMU_1682cP00248	2162.41	SMU_1682c		FN0092P00729	910	FN0092		PG_2013P00077	926.743	PG_2013		AA02239P00084	5265	AA02239
SSA_0738P00620	1749.3	SSA_0738		SMU_885P00431	2163.85	SMU_885		FN0437P00630	910	FN0437		PG_0324P01373	927.033	PG_0324		AA01298P00100	5265.15	AA01298
SSA_1443P00555	1749.3	SSA_1443		SMU_1597cP00131	2164	SMU_1597c		FN1176P00022	910	FN1176		PG_2221P00429	927.63	PG_2221		AA02568P00052	5265.33	AA02568
SSA_1039P00492	1749.37	SSA_1039		SMU_1011P00392	2164.7	SMU_1011		FN1247P00407	910.5	FN1247		PG_1474P00269	928.633	PG_1474		AA02289P01555	5265.56	AA02289
SSA_2199P00806	1749.63	SSA_2199		SMU_1330cP00080	2165.33	SMU_1330c		FN0506P00392	911	FN0506		PG_0144P00009	928.667	PG_0144		AA02233P00335	5266.85	AA02233
SSA_1792P00094	1749.85	SSA_1792		SMU_1892cP00038	2165.63	SMU_1892c		FN0644P00370	911	FN0644		PG_1975P00601	928.667	PG_1975		AA00492P00559	5267.56	AA00492
SSA_2210P00658	1749.85	SSA_2210		SMU_935P00037	2166.19	SMU_935		FN1236P00775	911	FN1236		PG_2107P00422	928.817	PG_2107		AA02916P00086	5268.11	AA02916
SSA_0906P00532	1749.89	SSA_0906		SMU_1056P00034	2167.11	SMU_1056		FN1713P01322	911	FN1713		PG_0610P00336	928.997	PG_0610		AA02442P00170	5268.11	AA02442
SSA_1663P00887	1749.93	SSA_1663		SMU_739cP00062	2168.15	SMU_739c		FN2104P00241	911	FN2104		PG_2131P00578	929.187	PG_2131		AA02745P00322	5268.37	AA02745
SSA_1753P00294	1750.07	SSA_1753		SMU_722P00005	2168.3	SMU_722		FN1235P01168	912	FN1235		PG_0680P00977	929.853	PG_0680		AA02926P00055	5269.7	AA02926
SSA_1525P00682	1750.11	SSA_1525		SMU_1369P00015	2170.44	SMU_1369		FN1615P00319	912	FN1615		PG_0723P00186	930.077	PG_0723		AA00290P00103	5269.89	AA00290
SSA_0751P01300	1750.11	SSA_0751		SMU_1724cP00132	2170.55	SMU_1724c		FN1898P01158	912	FN1898		PG_2226P00611	930.11	PG_2226		AA02654P00075	5270.56	AA02654
SSA_1219P00586	1750.15	SSA_1219		SMU_289P00259	2173.55	SMU_289		FN1085P00374	913	FN1085		PG_1206P00058	930.257	PG_1206		AA01171P00283	5270.59	AA01171
SSA_0198P00943	1750.48	SSA_0198		SMU_631P00170	2173.85	SMU_631		FN0679P00179	914	FN0679		PG_0213P00019	931.407	PG_0213		AA02659P00218	5270.7	AA02659
SSA_0813P00024	1750.56	SSA_0813		SMU_2111cP00100	2174	SMU_2111c		FN0701P01313	914	FN0701		PG_1494P00238	931.407	PG_1494		AA00942P00518	5270.89	AA00942
SSA_2223P00041	1750.71	SSA_2223		SMU_490P00675	2174.74	SMU_490		FN0848P00361	914	FN0848		PG_1617P00201	931.7	PG_1617		AA02294P01383	5271.15	AA02294
SSA_2329P00209	1751	SSA_2329		SMU_1262cP00191	2175.33	SMU_1262c		FN1383P01055	914	FN1383		PG_1178P00258	931.963	PG_1178		AA02526P00032	5271.15	AA02526
SSA_1917P00341	1751.33	SSA_1917		SMU_2121cP00064	2175.52	SMU_2121c		FN0677P00666	915	FN0677		PG_1978P00118	932.037	PG_1978		AA02501P00497	5271.52	AA02501
SSA_0724P00090	1751.59	SSA_0724		SMU_501P00431	2175.89	SMU_501		FN0961P00078	915	FN0961		PG_0680P00505	932.113	PG_0680		AA01881P00330	5271.59	AA01881
SSA_1327P00472	1751.81	SSA_1327		SMU_1892cP00049	2177.7	SMU_1892c		FN1310P00414	915	FN1310		PG_0684P01288	932.257	PG_0684		AA01615P00257	5271.93	AA01615
SSA_0074P00561	1751.82	SSA_0074		SMU_655P00096	2178	SMU_655		FN1732P00605	916	FN1732		PG_0848P00610	932.67	PG_0848		AA01755P00143	5272.48	AA01755
SSA_1306P00447	1752.04	SSA_1306		SMU_1514P00089	2180.41	SMU_1514		FN1209P00064	917.5	FN1209		PG_0843P00048	932.817	PG_0843		AA00303P00187	5273.11	AA00303
SSA_2269P00449	1752.04	SSA_2269		SMU_379P00062	2181	SMU_379		FN1732P00736	917.5	FN1732		PG_1446P01260	933.073	PG_1446		AA01922P02002	5273.26	AA01922
SSA_1257P00393	1752.08	SSA_1257		SMU_490P00678	2181.22	SMU_490		FN0474P02493	918	FN0474		PG_1472P00241	933.517	PG_1472		AA00040P00363	5273.7	AA00040
SSA_0468P00293	1752.19	SSA_0468		SMU_682P00417	2182.59	SMU_682		FN1130P00265	918	FN1130		PG_0816P00102	933.777	PG_0816		AA02442P00165	5275.03	AA02442
SSA_0565P00526	1752.3	SSA_0565		SMU_1550cP00651	2183.04	SMU_1550c		FN0108P00887	919	FN0108		PG_1617P00225	934.37	PG_1617		AA01988P01311	5275.08	AA01988
SSA_0886P01129	1752.3	SSA_0886		SMU_655P00086	2185.41	SMU_655		FN0457P00138	919	FN0457		PG_0735P00828	934.887	PG_0735		AA01569P00169	5275.74	AA01569
SSA_1868P00482	1752.41	SSA_1868		SMU_1357P00012	2185.63	SMU_1357		FN0933P00971	919	FN0933		PG_0279P01899	935.113	PG_0279		AA00075P00407	5276.11	AA00075
SSA_1037P00122	1752.81	SSA_1037		SMU_594P00090	2185.96	SMU_594		FN1888P00060	919	FN1888		PG_1020P02475	935.52	PG_1020		AA00372P00507	5276.15	AA00372
SSA_0836P02099	1753.07	SSA_0836		SMU_2121cP00054	2187.89	SMU_2121c		FN0119P00081	920	FN0119		PG_0294P00531	935.63	PG_0294		AA02263P00496	5276.59	AA02263
SSA_0942P00515	1753.33	SSA_0942		SMU_46P00180	2191.89	SMU_46		FN1431P00791	920	FN1431		PG_1690P00466	935.89	PG_1690		AA02920P00183	5276.85	AA02920
SSA_1797P01303	1753.78	SSA_1797		SMU_383cP00415	2191.93	SMU_383c		FN1560P00426	920	FN1560		PG_1436P01465	936.333	PG_1436		AA01486P00122	5276.85	AA01486
SSA_0311P00447	1753.93	SSA_0311		SMU_136cP00143	2192.07	SMU_136c		FN1742P00242	920	FN1742		PG_0129P01063	936.517	PG_0129		AA01661P00372	5277.59	AA01661
SSA_1091P00138	1754.18	SSA_1091		SMU_491P00360	2194.48	SMU_491		FN0165P00157	921	FN0165		PG_1722P00049	937.073	PG_1722		AA01418P00182	5278.59	AA01418
SSA_0750P00286	1754.26	SSA_0750		SMU_384P00245	2195.96	SMU_384		FN0608P01912	921	FN0608		PG_1761P00090	937.183	PG_1761		AA01083P00321	5279.29	AA01083
SSA_2066P03967	1754.26	SSA_2066		SMU_431P00116	2196.33	SMU_431		FN1103P00939	921	FN1103		PG_1474P00277	937.333	PG_1474		AA01939P00128	5279.78	AA01939
SSA_0579P00321	1754.37	SSA_0579		SMU_113P00305	2197	SMU_113		FN1317P00738	921	FN1317		PG_1207P00085	938.483	PG_1207		AA02261P00046	5280.26	AA02261
SSA_0870P00380	1754.41	SSA_0870		SMU_875cP00004	2198.04	SMU_875c		FN1377P00463	922	FN1377		PG_0871P00775	938.777	PG_0871		AA01758P00122	5281.59	AA01758
SSA_1568P00377	1754.71	SSA_1568		SMU_758cP00094	2198.71	SMU_758c		FN1980P00997	922	FN1980		PG_0144P00134	938.89	PG_0144		AA01125P00366	5281.81	AA01125
SSA_0145P00446	1755.04	SSA_0145		SMU_1008P00302	2200.26	SMU_1008		FN0469P00548	923	FN0469		PG_2040P00374	939.333	PG_2040		AA03008P00495	5282.5	AA03008
SSA_0127P00255	1755.11	SSA_0127		SMU_1025P00157	2200.66	SMU_1025		FN1682P00661	923	FN1682		PG_1519P00956	939.89	PG_1519		AA00176P00828	5283.07	AA00176
SSA_0359P00125	1755.3	SSA_0359		SMU_2131P00091	2202.07	SMU_2131		FN0130P00587	923.5	FN0130		PG_0842P00756	940.483	PG_0842		AA01029P00541	5283.52	AA01029
SSA_1139P00178	1755.3	SSA_1139		SMU_490P00681	2203.3	SMU_490		FN1148P00692	923.5	FN1148		PG_1897P00296	940.89	PG_1897		AA02080P00476	5285.37	AA02080
SSA_1153P00572	1755.3	SSA_1153		SMU_1685cP00252	2203.52	SMU_1685c		FN2100P00691	923.5	FN2100		PG_0848P00602	941.037	PG_0848		AA00252P00132	5286.15	AA00252
SSA_1873P00670	1755.37	SSA_1873		SMU_279P00030	2204.22	SMU_279		FN0988P00378	924	FN0988		PG_1969P00838	941.26	PG_1969		AA01564P00811	5287.11	AA01564
SSA_0459P00221	1755.37	SSA_0459		SMU_136cP00113	2204.89	SMU_136c		FN1685P00204	925	FN1685		PG_0017P00458	941.593	PG_0017		AA02545P00002	5288.22	AA02545
SSA_1455P00238	1755.45	SSA_1455		SMU_1470cP00107	2209.22	SMU_1470c		FN0659P00365	926	FN0659		PG_2036P00334	942	PG_2036		AA01883P01113	5289.18	AA01883
SSA_1976P00044	1755.59	SSA_1976		SMU_564P00165	2209.29	SMU_564		FN0756P00040	927	FN0756		PG_2040P00097	942.223	PG_2040		AA00369P00543	5289.33	AA00369
SSA_0752P00064	1755.85	SSA_0752		SMU_875cP00200	2209.93	SMU_875c		FN1820P01344	927	FN1820		PG_2043P00672	942.703	PG_2043		AA02930P00866	5290.15	AA02930
SSA_1327P00105	1755.89	SSA_1327		SMU_982P00242	2210.67	SMU_982		FN0643P00156	928	FN0643		PG_1897P00301	942.963	PG_1897		AA02446P00372	5290.26	AA02446
SSA_0792P00044	1755.93	SSA_0792		SMU_677P00023	2213.52	SMU_677		FN0896P00279	928	FN0896		PG_0129P00940	942.967	PG_0129		AA00644P00415	5290.44	AA00644
SSA_2302P00216	1755.96	SSA_2302		SMU_1343cP02172	2214.11	SMU_1343c		FN0961P00072	928.5	FN0961		PG_0682P00744	943.483	PG_0682		AA02303P00314	5290.78	AA02303
SSA_0063P00394	1756.04	SSA_0063		SMU_711P00010	2214.56	SMU_711		FN0642P00358	929	FN0642		PG_1175P01586	943.777	PG_1175		AA02574P00537	5291.41	AA02574
SSA_2231P01075	1756.11	SSA_2231		SMU_444P00018	2214.74	SMU_444		FN0837P00719	929	FN0837		PG_0507P00124	944	PG_0507		AA00113P00258	5291.85	AA00113
SSA_1862P00125	1756.37	SSA_1862		SMU_110P00087	2215.41	SMU_110		FN1241P00292	929	FN1241		PG_2123P00028	944.26	PG_2123		AA01370P00924	5293.44	AA01370
SSA_0820P00027	1756.52	SSA_0820		SMU_1629cP00051	2216.59	SMU_1629c		FN0134P00179	930	FN0134		PG_0516P00240	944.923	PG_0516		AA02389P00188	5293.78	AA02389
SSA_0145P00157	1756.59	SSA_0145		SMU_1011P00419	2216.85	SMU_1011		FN0445P00407	930	FN0445		PG_0032P02095	945.113	PG_0032		AA01822P00241	5293.89	AA01822
SSA_0491P00177	1756.59	SSA_0491		SMU_1604cP00210	2217.22	SMU_1604c		FN1615P00320	930	FN1615		PG_1478P00172	945.297	PG_1478		AA01770P00148	5295.19	AA01770
SSA_1703P01013	1756.63	SSA_1703		SMU_1926P00461	2217.82	SMU_1926		FN1713P01329	930	FN1713		PG_1207P00089	945.63	PG_1207		AA02084P00054	5295.52	AA02084
SSA_0549P00518	1756.78	SSA_0549		SMU_727P00219	2218.33	SMU_727		FN2065P00231	930	FN2065		PG_0126P00042	945.743	PG_0126		AA01790P00536	5295.59	AA01790
SSA_0781P00654	1756.89	SSA_0781		SMU_1773cP00269	2218.59	SMU_1773c		FN0165P00158	931	FN0165		PG_0753P01813	945.817	PG_0753		AA01465P00279	5296.33	AA01465
SSA_0087P00206	1757.11	SSA_0087		SMU_644P00721	2219.3	SMU_644		FN1438P00012	931	FN1438		PG_1101P01078	947.63	PG_1101		AA02479P00034	5296.44	AA02479
SSA_1038P00237	1757.37	SSA_1038		SMU_1702cP00253	2219.63	SMU_1702c		FN1885P00017	931	FN1885		PG_0545P00583	948	PG_0545		AA00799P00046	5297.08	AA00799
SSA_1578P00271	1757.41	SSA_1578		SMU_999P00026	2221.48	SMU_999		FN1922P01314	931	FN1922		PG_1485P00042	948.147	PG_1485		AA00944P00335	5297.78	AA00944
SSA_1546P00348	1757.44	SSA_1546		SMU_1330cP00076	2221.81	SMU_1330c		FN0928P00188	932	FN0928		PG_1433P00046	948.37	PG_1433		AA00967P00340	5297.82	AA00967
SSA_0068P00505	1757.45	SSA_0068		SMU_1577cP03034	2222	SMU_1577c		FN1810P00081	932	FN1810		PG_1176P00055	949.63	PG_1176		AA02280P00403	5297.85	AA02280
SSA_0892P00209	1757.48	SSA_0892		SMU_939P00722	2222.48	SMU_939		FN0722P01130	933	FN0722		PG_1857P00071	951.26	PG_1857		AA01920P00853	5297.89	AA01920
SSA_0468P00002	1757.48	SSA_0468		SMU_1035P00153	2227.85	SMU_1035		FN0092P00716	934	FN0092		PG_0274P00039	951.667	PG_0274		AA01259P00380	5299.07	AA01259
SSA_0973P00048	1757.55	SSA_0973		SMU_1926P00457	2227.89	SMU_1926		FN0163P00738	934	FN0163		PG_1207P00080	952.003	PG_1207		AA02326P00248	5300.07	AA02326
SSA_1656P00862	1757.67	SSA_1656		SMU_1055P00002	2227.92	SMU_1055		FN0631P00014	934	FN0631		PG_2006P00056	952.223	PG_2006		AA02789P00631	5300.59	AA02789
SSA_0091P00510	1757.74	SSA_0091		SMU_874P00453	2228.19	SMU_874		FN1550P00434	934	FN1550		PG_0283P00740	952.263	PG_0283		AA02993P00231	5301.74	AA02993
SSA_0756P00609	1757.78	SSA_0756		SMU_113P00740	2228.7	SMU_113		FN0575P00010	935	FN0575		PG_0016P00840	952.663	PG_0016		AA00817P00377	5302.3	AA00817
SSA_0875P00278	1757.81	SSA_0875		SMU_1704P00265	2229.3	SMU_1704		FN0600P00164	935	FN0600		PG_1761P00149	952.85	PG_1761		AA02925P00264	5302.37	AA02925
SSA_1968P00439	1757.85	SSA_1968		SMU_1008P00343	2229.63	SMU_1008		FN0828P00100	935	FN0828		PG_1095P01142	953.59	PG_1095		AA02834P00324	5302.59	AA02834
SSA_2125P00261	1757.93	SSA_2125		SMU_504P00503	2230.92	SMU_504		FN2115P00284	935	FN2115		PG_0507P00118	954.183	PG_0507		AA02974P00136	5302.89	AA02974
SSA_0543P00543	1758.04	SSA_0543		SMU_651cP00253	2232.3	SMU_651c		FN1249P00305	936	FN1249		PG_1474P00285	954.633	PG_1474		AA01552P00034	5303	AA01552
SSA_1333P00490	1758.26	SSA_1333		SMU_1470cP00422	2233.55	SMU_1470c		FN1256P01130	936	FN1256		PG_0685P00281	954.813	PG_0685		AA00777P01380	5304.85	AA00777
SSA_2381P00529	1758.3	SSA_2381		SMU_260P00071	2233.89	SMU_260		FN1293P00401	936	FN1293		PG_1485P00040	954.817	PG_1485		AA02932P00394	5305.44	AA02932
SSA_1106P05088	1758.63	SSA_1106		SMU_1939cP00612	2236.26	SMU_1939c		FN1523P00486	936	FN1523		PG_1179P00671	955.26	PG_1179		AA03006P00375	5305.7	AA03006
SSA_1626P01011	1758.67	SSA_1626		SMU_376P00034	2238.63	SMU_376		FN1613P00541	936	FN1613		PG_0685P00511	955.553	PG_0685		AA00564P01144	5306.26	AA00564
SSA_2358P00635	1758.78	SSA_2358		SMU_856P00016	2239.63	SMU_856		FN1956P00247	936	FN1956		PG_1693P00523	955.557	PG_1693		AA00969P00387	5306.3	AA00969
SSA_0549P01671	1758.81	SSA_0549		SMU_593P00008	2239.78	SMU_593		FN0381P00067	937	FN0381		PG_2006P00128	955.667	PG_2006		AA00695P00463	5306.33	AA00695
SSA_0766P00556	1758.89	SSA_0766		SMU_292P00701	2240.3	SMU_292		FN0423P00091	937	FN0423		PG_0927P00008	955.667	PG_0927		AA00066P01521	5306.48	AA00066
SSA_1546P00001	1758.93	SSA_1546		SMU_651cP00830	2241.78	SMU_651c		FN0623P00782	937	FN0623		PG_1519P01305	956	PG_1519		AA01850P00073	5306.97	AA01850
SSA_1720P00258	1758.93	SSA_1720		SMU_954P00042	2243	SMU_954		FN0815P00607	937	FN0815		PG_1789P01597	956.443	PG_1789		AA00345P00221	5307.89	AA00345
SSA_0671P00553	1759.11	SSA_0671		SMU_1502cP00028	2244.11	SMU_1502c		FN1189P00232	937	FN1189		PG_1041P00348	956.593	PG_1041		AA01628P00615	5307.93	AA01628
SSA_2355P00131	1759.15	SSA_2355		SMU_110P00002	2244.81	SMU_110		FN2070P00053	937	FN2070		PG_1660P00175	956.78	PG_1660		AA01183P00212	5308	AA01183
SSA_1458P00611	1759.19	SSA_1458		SMU_279P00026	2245.56	SMU_279		FN1239P00434	937.5	FN1239		PG_0870P00120	956.85	PG_0870		AA02782P00578	5308.04	AA02782
SSA_1558P00314	1759.22	SSA_1558		SMU_1502cP00032	2245.59	SMU_1502c		FN1501P00519	938	FN1501		PG_1021P00044	957.37	PG_1021		AA01517P00144	5308.08	AA01517
SSA_1050P00345	1759.33	SSA_1050		SMU_1369P00011	2247.78	SMU_1369		FN2071P00083	938	FN2071		PG_0894P00017	957.78	PG_0894		AA00049P00368	5308.37	AA00049
SSA_1797P00935	1759.48	SSA_1797		SMU_644P00716	2249.63	SMU_644		FN0720P00489	938.5	FN0720		PG_1442P00283	958.52	PG_1442		AA00841P00516	5308.74	AA00841
SSA_1107P01622	1759.82	SSA_1107		SMU_873P01161	2250.26	SMU_873		FN0238P00869	939	FN0238		PG_1491P00111	958.74	PG_1491		AA01881P00081	5308.78	AA01881
SSA_1799P00176	1759.89	SSA_1799		SMU_2134P00071	2250.3	SMU_2134		FN0321P01539	939	FN0321		PG_0229P00010	958.777	PG_0229		AA01625P00152	5309.07	AA01625
SSA_0366P00060	1759.93	SSA_0366		SMU_1752cP00100	2250.81	SMU_1752c		FN0437P00622	940	FN0437		PG_1058P01768	958.78	PG_1058		AA00344P00170	5309.7	AA00344
SSA_0359P00131	1760.19	SSA_0359		SMU_39P00364	2251.22	SMU_39		FN0707P00036	940	FN0707		PG_0508P00525	959.257	PG_0508		AA01789P00913	5309.74	AA01789
SSA_1663P02104	1760.3	SSA_1663		SMU_1514P00093	2253.07	SMU_1514		FN0762P00224	941	FN0762		PG_2006P00037	959.297	PG_2006		AA00639P00117	5310.48	AA00639
SSA_1523P00259	1760.37	SSA_1523		SMU_1725P00211	2256.52	SMU_1725		FN0515P00346	942	FN0515		PG_0117P00149	959.407	PG_0117		AA01185P02062	5311.15	AA01185
SSA_2361P00434	1760.78	SSA_2361		SMU_1926P00458	2257.04	SMU_1926		FN0776P00269	942	FN0776		PG_0532P00671	959.63	PG_0532		AA01694P00242	5312.48	AA01694
SSA_0308P00335	1760.81	SSA_0308		SMU_1683cP00242	2258.22	SMU_1683c		FN1739P00163	942	FN1739		PG_0378P00765	959.74	PG_0378		AA02499P00645	5312.89	AA02499
SSA_1496P00097	1761.15	SSA_1496		SMU_1317cP00013	2258.26	SMU_1317c		FN1720P00658	942.5	FN1720		PG_1467P00055	960.297	PG_1467		AA00049P00422	5314.41	AA00049
SSA_2386P00089	1761.18	SSA_2386		SMU_1752cP00097	2258.56	SMU_1752c		FN0504P00062	943	FN0504		PG_1859P00160	960.41	PG_1859		AA01509P00855	5314.48	AA01509
SSA_1435P00284	1761.26	SSA_1435		SMU_999P00014	2258.7	SMU_999		FN1529P00032	943	FN1529		PG_1515P00557	960.48	PG_1515		AA01363P00073	5314.7	AA01363
SSA_2339P00516	1761.3	SSA_2339		SMU_1341cP00009	2259.81	SMU_1341c		FN1971P00770	943	FN1971		PG_1897P00087	960.927	PG_1897		AA01553P02174	5315.78	AA01553
SSA_1808P00305	1761.37	SSA_1808		SMU_39P00272	2259.96	SMU_39		FN1975P00311	943	FN1975		PG_2037P00097	961.777	PG_2037		AA00453P00315	5315.81	AA00453
SSA_2102P00827	1761.45	SSA_2102		SMU_875cP00017	2260.63	SMU_875c		FN1345P00075	943.5	FN1345		PG_2037P00101	962.037	PG_2037		AA00947P00127	5316.11	AA00947
SSA_0014P00238	1761.48	SSA_0014		SMU_279P00038	2260.74	SMU_279		FN0238P00866	944	FN0238		PG_0682P01048	962.187	PG_0682		AA02365P00556	5316.55	AA02365
SSA_2164P00394	1761.74	SSA_2164		SMU_293P00295	2260.96	SMU_293		FN0590P00298	944	FN0590		PG_0843P00147	963.373	PG_0843		AA02105P01262	5316.63	AA02105
SSA_0578P00106	1761.85	SSA_0578		SMU_1398P00018	2261.82	SMU_1398		FN0966P00453	944	FN0966		PG_0274P00242	963.89	PG_0274		AA02210P00603	5316.78	AA02210
SSA_0560P00185	1762.04	SSA_0560		SMU_790P00131	2261.85	SMU_790		FN1323P00277	944	FN1323		PG_0732P00146	964	PG_0732		AA01490P00630	5316.97	AA01490
SSA_2243P00336	1762.15	SSA_2243		SMU_1926P00459	2263.3	SMU_1926		FN1559P00672	944	FN1559		PG_1507P00039	964.11	PG_1507		AA01793P00072	5317.07	AA01793
SSA_0986P00199	1762.26	SSA_0986		SMU_1969cP00137	2263.82	SMU_1969c		FN1585P01066	944	FN1585		PG_1524P00477	964.37	PG_1524		AA02716P00815	5317.85	AA02716
SSA_1466P00071	1762.3	SSA_1466		SMU_744P00100	2265.67	SMU_744		FN2102P00272	944	FN2102		PG_0927P00007	964.373	PG_0927		AA02734P00418	5318.37	AA02734
SSA_1930P00008	1762.48	SSA_1930		SMU_928P01113	2266.22	SMU_928		FN1787P00266	945	FN1787		PG_2035P00104	964.41	PG_2035		AA02470P00802	5318.48	AA02470
SSA_1689P00054	1762.52	SSA_1689		SMU_1598P00166	2266.29	SMU_1598		FN2082P01534	945	FN2082		PG_1857P00059	965.26	PG_1857		AA01554P00507	5318.63	AA01554
SSA_0714P00257	1762.56	SSA_0714		SMU_24P00034	2266.74	SMU_24		FN1535P00611	946	FN1535		PG_0283P00459	965.407	PG_0283		AA00865P00083	5318.92	AA00865
SSA_1171P00892	1762.81	SSA_1171		SMU_1685cP00273	2267	SMU_1685c		FN1612P00685	946	FN1612		PG_1022P00048	965.853	PG_1022		AA00369P00380	5319.15	AA00369
SSA_0037P00977	1763.07	SSA_0037		SMU_1526cP00005	2267.07	SMU_1526c		FN2111P00035	946	FN2111		PG_2079P00082	966.11	PG_2079		AA03003P00810	5319.56	AA03003
SSA_1862P00072	1763.18	SSA_1862		SMU_2121cP00197	2267.52	SMU_2121c		FN0949P03601	946.5	FN0949		PG_0016P00729	966.297	PG_0016		AA03000P00381	5320.56	AA03000
SSA_2343P02198	1763.18	SSA_2343		SMU_935P00034	2268	SMU_935		FN1912P02914	946.5	FN1912		PG_0294P00584	966.557	PG_0294		AA01242P00389	5320.93	AA01242
SSA_1226P00183	1763.26	SSA_1226		SMU_116P00066	2268.85	SMU_116		FN0540P00331	947	FN0540		PG_1214P00365	966.63	PG_1214		AA00747P00652	5321.59	AA00747
SSA_1348P00350	1763.37	SSA_1348		SMU_658P00694	2268.89	SMU_658		FN0846P00708	947	FN0846		PG_0013P00123	966.78	PG_0013		AA01996P00032	5321.78	AA01996
SSA_2364P00287	1763.41	SSA_2364		SMU_1025P00080	2269.89	SMU_1025		FN1525P00546	947	FN1525		PG_0282P00454	967.037	PG_0282		AA01998P00340	5321.93	AA01998
SSA_0109P00069	1763.44	SSA_0109		SMU_657P00687	2270.19	SMU_657		FN0328P01062	948	FN0328		PG_1659P00060	967.223	PG_1659		AA01449P00813	5322.41	AA01449
SSA_1450P00079	1763.45	SSA_1450		SMU_1404cP00076	2271.7	SMU_1404c		FN0526P00371	948	FN0526		PG_1484P00559	967.297	PG_1484		AA02492P00421	5324.78	AA02492
SSA_0089P00197	1763.7	SSA_0089		SMU_110P00282	2271.85	SMU_110		FN1186P00336	948	FN1186		PG_0799P00046	967.817	PG_0799		AA02589P00266	5324.89	AA02589
SSA_2110P00287	1763.96	SSA_2110		SMU_887P00040	2272.15	SMU_887		FN1236P00772	948	FN1236		PG_1020P01985	968	PG_1020		AA02306P00072	5325.11	AA02306
SSA_0127P01195	1763.96	SSA_0127		SMU_512cP00338	2274.11	SMU_512c		FN0238P00586	949	FN0238		PG_0129P00547	968.37	PG_0129		AA00480P00089	5325.44	AA00480
SSA_0751P00985	1764.04	SSA_0751		SMU_2111cP00105	2275.26	SMU_2111c		FN1757P00665	949	FN1757		PG_1207P00083	968.74	PG_1207		AA01621P00701	5325.52	AA01621
SSA_1910P00298	1764.22	SSA_1910		SMU_506P00774	2275.96	SMU_506		FN0852P00034	950	FN0852		PG_0684P01208	968.78	PG_0684		AA00407P00385	5325.55	AA00407
SSA_1216P00511	1764.33	SSA_1216		SMU_1707cP00084	2276.15	SMU_1707c		FN1496P00173	950.5	FN1496		PG_2123P00026	968.89	PG_2123		AA00499P00079	5325.56	AA00499
SSA_0838P00392	1764.37	SSA_0838		SMU_1996P00051	2276.74	SMU_1996		FN0018P00027	951	FN0018		PG_1975P00317	969	PG_1975		AA02412P00711	5326.41	AA02412
SSA_0875P00467	1764.41	SSA_0875		SMU_1725P00209	2277.15	SMU_1725		FN0094P00024	951	FN0094		PG_2131P01153	969.037	PG_2131		AA02856P00656	5326.59	AA02856
SSA_2289P00186	1764.7	SSA_2289		SMU_116P00082	2277.22	SMU_116		FN0992P00793	952	FN0992		PG_0333P00132	969.52	PG_0333		AA00981P00702	5326.82	AA00981
SSA_0785P00390	1764.74	SSA_0785		SMU_1892cP00034	2277.48	SMU_1892c		FN1023P00388	952	FN1023		PG_1477P00179	969.703	PG_1477		AA01661P00129	5327	AA01661
SSA_1031P00103	1764.96	SSA_1031		SMU_490P00673	2279.41	SMU_490		FN1125P00387	952	FN1125		PG_2123P00029	969.74	PG_2123		AA01167P00731	5327.26	AA01167
SSA_1009P00241	1765	SSA_1009		SMU_1966cP00512	2280.78	SMU_1966c		FN1801P00846	952	FN1801		PG_1207P00092	970.113	PG_1207		AA02181P00148	5328.85	AA02181
SSA_2201P00001	1765.07	SSA_2201		SMU_928P01116	2281.45	SMU_928		FN0485P00230	953	FN0485		PG_0475P00080	970.297	PG_0475		AA00737P00247	5329.59	AA00737
SSA_0767P00088	1765.19	SSA_0767		SMU_1682cP00380	2281.93	SMU_1682c		FN0972P00522	953	FN0972		PG_1422P00097	970.517	PG_1422		AA01796P00105	5329.81	AA01796
SSA_1563P00110	1765.26	SSA_1563		SMU_113P00711	2283.26	SMU_113		FN1113P00846	953	FN1113		PG_1659P00065	970.517	PG_1659		AA02631P01263	5330.18	AA02631
SSA_0761P00069	1765.41	SSA_0761		SMU_1370cP00001	2283.81	SMU_1370c		FN1146P00112	953	FN1146		PG_1978P00544	970.63	PG_1978		AA02217P00148	5330.44	AA02217
SSA_2286P01644	1765.52	SSA_2286		SMU_1398P00009	2284.15	SMU_1398		FN0193P00040	954	FN0193		PG_2133P00499	970.777	PG_2133		AA00865P00079	5332.85	AA00865
SSA_2265P00325	1765.56	SSA_2265		SMU_115P00119	2291.67	SMU_115		FN1041P00217	954	FN1041		PG_1751P00078	970.813	PG_1751		AA00994P01037	5332.93	AA00994
SSA_0243P00271	1765.89	SSA_0243		SMU_1671cP00273	2291.78	SMU_1671c		FN1406P01209	954	FN1406		PG_1214P00947	971.817	PG_1214		AA00766P00017	5333.07	AA00766
SSA_1641P00270	1765.96	SSA_1641		SMU_1514P00085	2292.41	SMU_1514		FN1470P00324	954	FN1470		PG_0843P00148	972.72	PG_0843		AA00335P00660	5333.26	AA00335
SSA_1655P00336	1766.08	SSA_1655		SMU_574cP00461	2293	SMU_574c		FN1559P00620	954	FN1559		PG_0768P00071	972.813	PG_0768		AA01790P01043	5334.11	AA01790
SSA_1867P00547	1766.18	SSA_1867		SMU_1704P00012	2293.11	SMU_1704		FN0772P00407	955	FN0772		PG_0216P00081	973.557	PG_0216		AA02001P00154	5334.63	AA02001
SSA_1239P01034	1766.19	SSA_1239		SMU_1597cP00343	2294.52	SMU_1597c		FN0795P00196	955	FN0795		PG_0562P00019	973.777	PG_0562		AA02349P00224	5336.29	AA02349
SSA_1547P00877	1766.37	SSA_1547		SMU_1035P00440	2294.59	SMU_1035		FN2077P00881	955	FN2077		PG_1972P00125	973.89	PG_1972		AA01928P00001	5336.37	AA01928
SSA_0294P00005	1766.59	SSA_0294		SMU_1125cP00112	2296.04	SMU_1125c		FN2094P00225	955	FN2094		PG_1975P00056	974.187	PG_1975		AA02850P00025	5337.41	AA02850
SSA_1862P00059	1766.59	SSA_1862		SMU_136cP00141	2298.18	SMU_136c		FN0392P00039	956	FN0392		PG_1505P00034	974.37	PG_1505		AA01894P00348	5338.22	AA01894
SSA_0484P00803	1766.7	SSA_0484		SMU_2076cP00041	2301.7	SMU_2076c		FN0972P00005	956	FN0972		PG_1659P00120	974.443	PG_1659		AA01673P00184	5338.33	AA01673
SSA_1783P00756	1766.81	SSA_1783		SMU_856P00086	2304.04	SMU_856		FN0368P00922	957	FN0368		PG_2220P00028	974.557	PG_2220		AA02420P00227	5338.52	AA02420
SSA_1162P00490	1766.82	SSA_1162		SMU_592cP00054	2306.6	SMU_592c		FN0711P00160	957	FN0711		PG_0144P00543	974.633	PG_0144		AA02012P00848	5338.78	AA02012
SSA_1043P00854	1767.04	SSA_1043		SMU_722P00006	2307.96	SMU_722		FN1474P00158	957	FN1474		PG_0216P00059	974.707	PG_0216		AA01808P00049	5339.07	AA01808
SSA_2281P00358	1767.11	SSA_2281		SMU_1317cP00032	2308.33	SMU_1317c		FN2069P00998	957	FN2069		PG_2081P00160	974.85	PG_2081		AA02090P00752	5339.67	AA02090
SSA_0654P00954	1767.11	SSA_0654		SMU_470P00425	2308.7	SMU_470		FN0198P00155	957.5	FN0198		PG_1733P00024	974.927	PG_1733		AA02202P00542	5340.56	AA02202
SSA_2009P00041	1767.22	SSA_2009		SMU_46P00266	2309.7	SMU_46		FN0983P00438	958	FN0983		PG_2187P00132	975.777	PG_2187		AA01840P00177	5341.07	AA01840
SSA_0198P00460	1767.26	SSA_0198		SMU_1317cP00005	2310.67	SMU_1317c		FN1732P00141	958	FN1732		PG_1214P00375	976	PG_1214		AA01165P00261	5341.37	AA01165
SSA_0663P00136	1767.55	SSA_0663		SMU_1032P00571	2311.74	SMU_1032		FN0978P00872	959	FN0978		PG_0229P00011	976.147	PG_0229		AA00749P00570	5341.55	AA00749
SSA_1176P00353	1767.63	SSA_1176		SMU_758cP00213	2311.96	SMU_758c		FN2066P00198	959	FN2066		PG_0588P00581	976.187	PG_0588		AA00691P00678	5341.7	AA00691
SSA_0963P00753	1767.67	SSA_0963		SMU_1317cP00007	2311.97	SMU_1317c		FN0974P00131	960	FN0974		PG_0021P00134	976.85	PG_0021		AA00880P00901	5342.45	AA00880
SSA_0190P00125	1768.04	SSA_0190		SMU_1725P00215	2312.04	SMU_1725		FN0985P00025	960	FN0985		PG_0265P00030	976.927	PG_0265		AA02880P00076	5342.74	AA02880
SSA_2110P00289	1768.04	SSA_2110		SMU_936P00706	2313.3	SMU_936		FN0123P00770	961	FN0123		PG_1571P01273	977.37	PG_1571		AA00957P00238	5342.85	AA00957
SSA_0463P00961	1768.08	SSA_0463		SMU_1330cP00082	2314.15	SMU_1330c		FN1905P02924	961	FN1905		PG_1978P00548	977.777	PG_1978		AA01515P00088	5343.89	AA01515
SSA_0294P00007	1768.15	SSA_0294		SMU_594P00069	2314.15	SMU_594		FN0834P00651	962	FN0834		PG_1451P00088	977.853	PG_1451		AA00491P00295	5343.96	AA00491
SSA_0928P00855	1768.67	SSA_0928		SMU_1332cP00080	2314.26	SMU_1332c		FN0092P00724	963	FN0092		PG_0428P00025	979.333	PG_0428		AA02674P00038	5344.04	AA02674
SSA_0213P00242	1768.89	SSA_0213		SMU_28P00437	2314.52	SMU_28		FN0552P00517	963	FN0552		PG_0295P00038	979.337	PG_0295		AA02224P00603	5344.33	AA02224
SSA_1339P02350	1769.07	SSA_1339		SMU_750cP00036	2315.41	SMU_750c		FN1508P00009	963	FN1508		PG_2035P00327	979.557	PG_2035		AA02090P00665	5344.55	AA02090
SSA_1363P01109	1769.15	SSA_1363		SMU_2162cP00252	2315.45	SMU_2162c		FN1719P00542	963	FN1719		PG_0327P00179	979.777	PG_0327		AA03004P00031	5344.92	AA03004
SSA_0126P00362	1769.15	SSA_0126		SMU_1031P00008	2315.74	SMU_1031		FN1847P00206	964	FN1847		PG_1618P00147	979.817	PG_1618		AA02466P00291	5345.08	AA02466
SSA_0031P00740	1769.37	SSA_0031		SMU_2037P01230	2316.15	SMU_2037		FN0094P00025	965	FN0094		PG_0337P00048	979.967	PG_0337		AA00649P00577	5345.63	AA00649
SSA_1131P00838	1769.44	SSA_1131		SMU_1165cP00387	2317.11	SMU_1165c		FN0391P00022	965	FN0391		PG_0816P00094	980.407	PG_0816		AA01272P00010	5346.52	AA01272
SSA_1215P00067	1769.48	SSA_1215		SMU_1409cP00804	2318.11	SMU_1409c		FN0393P00001	965	FN0393		PG_0926P00124	980.707	PG_0926		AA00637P00192	5346.59	AA00637
SSA_1867P00376	1769.48	SSA_1867		SMU_375P00725	2319.67	SMU_375		FN0545P00315	965	FN0545		PG_0558P00760	981.373	PG_0558		AA00344P00163	5346.85	AA00344
SSA_2046P00207	1769.59	SSA_2046		SMU_1027P00490	2320.07	SMU_1027		FN1483P00037	965	FN1483		PG_1409P00191	981.407	PG_1409		AA02706P01237	5347.15	AA02706
SSA_1121P00250	1769.7	SSA_1121		SMU_1888P00059	2321.89	SMU_1888		FN0607P00320	965.5	FN0607		PG_0049P00101	982.183	PG_0049		AA01239P00003	5347.26	AA01239
SSA_2278P00357	1769.85	SSA_2278		SMU_574cP00455	2322.41	SMU_574c		FN0414P00038	966	FN0414		PG_1617P00206	982.553	PG_1617		AA02663P00390	5347.52	AA02663
SSA_0763P00090	1769.85	SSA_0763		SMU_855P00494	2328.11	SMU_855		FN0458P00345	966	FN0458		PG_0605P01135	983.11	PG_0605		AA01839P00089	5348.48	AA01839
SSA_0232P00048	1770	SSA_0232		SMU_1165cP00294	2329	SMU_1165c		FN0467P00180	966	FN0467		PG_1761P00144	983.41	PG_1761		AA01099P00507	5348.59	AA01099
SSA_2374P00851	1770	SSA_2374		SMU_2154cP00008	2329.59	SMU_2154c		FN0560P00387	966	FN0560		PG_2006P00153	984.037	PG_2006		AA02838P00199	5348.85	AA02838
SSA_1924P00357	1770.07	SSA_1924		SMU_1029P00234	2329.81	SMU_1029		FN1336P00254	966	FN1336		PG_0847P01140	984.183	PG_0847		AA01273P00038	5349.48	AA01273
SSA_0832P00325	1770.08	SSA_0832		SMU_2094cP00198	2330.37	SMU_2094c		FN0142P00080	966.5	FN0142		PG_1145P00386	984.297	PG_1145		AA01169P00074	5349.74	AA01169
SSA_2072P00621	1770.34	SSA_2072		SMU_392cP00240	2331.04	SMU_392c		FN0298P00567	966.5	FN0298		PG_0428P00023	984.48	PG_0428		AA00866P00168	5349.78	AA00866
SSA_0711P00189	1770.41	SSA_0711		SMU_293P00291	2332.18	SMU_293		FN1938P00105	967	FN1938		PG_1978P00380	984.74	PG_1978		AA00927P00577	5349.92	AA00927
SSA_2244P00191	1770.78	SSA_2244		SMU_1027P00182	2333.15	SMU_1027		FN2095P01033	967	FN2095		PG_1563P00014	984.89	PG_1563		AA02687P00619	5351.55	AA02687
SSA_1536P00070	1770.89	SSA_1536		SMU_653cP00579	2333.26	SMU_653c		FN0142P00322	967.5	FN0142		PG_0820P00201	985.15	PG_0820		AA00947P00129	5351.7	AA00947
SSA_2179P00063	1770.92	SSA_2179		SMU_856P00011	2333.48	SMU_856		FN1716P00173	968	FN1716		PG_1440P00313	985.26	PG_1440		AA01023P00140	5352.7	AA01023
SSA_1219P00596	1770.96	SSA_1219		SMU_1011P00181	2334.44	SMU_1011		FN0374P01033	969	FN0374		PG_1484P00533	985.593	PG_1484		AA02051P00257	5353.11	AA02051
SSA_1694P00016	1771.22	SSA_1694		SMU_1776cP00134	2335.08	SMU_1776c		FN0469P00544	969	FN0469		PG_0428P00020	986.187	PG_0428		AA02307P00470	5353.26	AA02307
SSA_1892P00042	1771.37	SSA_1892		SMU_1313cP00536	2337.67	SMU_1313c		FN0674P00625	969	FN0674		PG_0707P00049	987.113	PG_0707		AA01235_1P00099	5355.77	AA01235_1
SSA_1331P00300	1771.41	SSA_1331		SMU_1773cP00264	2338.39	SMU_1773c		FN0706P00770	969	FN0706		PG_1214P01069	988.183	PG_1214		AA01313P00338	5355.93	AA01313
SSA_0752P00061	1771.48	SSA_0752		SMU_29P00550	2338.52	SMU_29		FN1755P00123	970	FN1755		PG_1058P01429	988.22	PG_1058		AA00513P00475	5356.93	AA00513
SSA_1200P00486	1771.63	SSA_1200		SMU_136cP00134	2338.89	SMU_136c		FN0309P01553	971	FN0309		PG_1589P00164	988.63	PG_1589		AA00914P00382	5357.44	AA00914
SSA_1441P00245	1771.71	SSA_1441		SMU_1031P00011	2339.56	SMU_1031		FN0288P00174	972	FN0288		PG_1337P00010	988.667	PG_1337		AA01437P00722	5357.48	AA01437
SSA_2087P00155	1771.81	SSA_2087		SMU_384P00232	2339.92	SMU_384		FN0907P00391	972	FN0907		PG_0282P00603	988.813	PG_0282		AA01596P00508	5357.52	AA01596
SSA_1497P00001	1771.89	SSA_1497		SMU_1148P00683	2340.04	SMU_1148		FN1907P00121	972	FN1907		PG_2107P00438	989.407	PG_2107		AA01488P00302	5358.45	AA01488
SSA_1739P00521	1771.92	SSA_1739		SMU_1554cP00015	2340.18	SMU_1554c		FN0871P00272	973	FN0871		PG_0665P02731	990.037	PG_0665		AA00799P00674	5358.81	AA00799
SSA_0270P00640	1771.93	SSA_0270		SMU_118cP00079	2340.78	SMU_118c		FN0010P00515	974	FN0010		PG_1101P01190	990.333	PG_1101		AA00499P00063	5359.48	AA00499
SSA_1784P00117	1772	SSA_1784		SMU_2146cP00279	2343.04	SMU_2146c		FN0830P00971	974	FN0830		PG_2094P01849	990.447	PG_2094		AA00068P00019	5360.4	AA00068
SSA_0625P00253	1772.18	SSA_0625		SMU_383cP00424	2344	SMU_383c		FN0158P00513	975	FN0158		PG_1589P00196	990.63	PG_1589		AA00591P01171	5360.74	AA00591
SSA_0664P00065	1772.37	SSA_0664		SMU_1780P00686	2344.71	SMU_1780		FN0544P00862	975	FN0544		PG_0282P00001	990.703	PG_0282		AA00937P00436	5362	AA00937
SSA_1619P00042	1772.82	SSA_1619		SMU_1201cP00055	2346.41	SMU_1201c		FN0777P00878	975	FN0777		PG_1505P00479	990.89	PG_1505		AA01023P00149	5362.48	AA01023
SSA_1496P00099	1773.04	SSA_1496		SMU_995P00476	2346.41	SMU_995		FN0798P00080	975	FN0798		PG_1975P00575	991.553	PG_1975		AA02592P00244	5363.04	AA02592
SSA_0969P00023	1773.07	SSA_0969		SMU_181P00084	2346.52	SMU_181		FN1653P00208	975	FN1653		PG_0428P00019	992.85	PG_0428		AA02532P00198	5363.7	AA02532
SSA_0093P00402	1773.11	SSA_0093		SMU_1323P00042	2346.81	SMU_1323		FN0677P00672	976	FN0677		PG_2032P00706	993.26	PG_2032		AA00439P01038	5363.82	AA00439
SSA_1561P00462	1773.26	SSA_1561		SMU_655P00092	2347.63	SMU_655		FN1611P00180	976	FN1611		PG_0927P00005	993.927	PG_0927		AA00880P00847	5364.85	AA00880
SSA_0456P00944	1773.29	SSA_0456		SMU_1471cP00531	2348.33	SMU_1471c		FN1788P00084	976	FN1788		PG_1514P00045	994.113	PG_1514		AA02395P01411	5365.19	AA02395
SSA_0837P00681	1773.37	SSA_0837		SMU_594P00081	2349.33	SMU_594		FN2029P00878	977	FN2029		PG_0610P00328	994.853	PG_0610		AA02330P00768	5366	AA02330
SSA_1891P00247	1773.45	SSA_1891		SMU_39P00281	2350.44	SMU_39		FN1331P00004	978	FN1331		PG_1857P00085	995.073	PG_1857		AA02613P00376	5366.19	AA02613
SSA_0679P01078	1773.56	SSA_0679		SMU_921P00049	2351.41	SMU_921		FN0157P00391	979	FN0157		PG_0566P00397	995.113	PG_0566		AA01694P00250	5367.74	AA01694
SSA_0374P00468	1773.81	SSA_0374		SMU_1071cP00690	2354.93	SMU_1071c		FN0769P00479	980	FN0769		PG_0563P00032	995.78	PG_0563		AA00688P00286	5367.74	AA00688
SSA_0175P00854	1773.89	SSA_0175		SMU_1008P00332	2356.19	SMU_1008		FN0914P00325	980	FN0914		PG_0811P00313	996.517	PG_0811		AA00039P00649	5368.45	AA00039
SSA_0618P00102	1774.37	SSA_0618		SMU_1035P00718	2357.44	SMU_1035		FN2094P00224	980	FN2094		PG_1859P00488	996.593	PG_1859		AA02463P00105	5369.22	AA02463
SSA_0245P00319	1774.37	SSA_0245		SMU_997P00467	2357.82	SMU_997		FN0135P00219	981	FN0135		PG_0557P00415	996.89	PG_0557		AA00671P00103	5369.89	AA00671
SSA_1414P00309	1774.59	SSA_1414		SMU_392cP01080	2358.07	SMU_392c		FN0257P01066	981	FN0257		PG_1500P00391	996.963	PG_1500		AA00592P00313	5370.15	AA00592
SSA_1777P00587	1774.63	SSA_1777		SMU_1097cP00053	2358.89	SMU_1097c		FN0690P00220	981	FN0690		PG_0842P00742	997.52	PG_0842		AA02775P00765	5370.56	AA02775
SSA_1891P00079	1774.82	SSA_1891		SMU_1892cP00045	2359.3	SMU_1892c		FN1384P00289	981	FN1384		PG_1956P01219	997.667	PG_1956		AA02526P00044	5370.85	AA02526
SSA_1627P00116	1774.93	SSA_1627		SMU_1604cP00190	2359.52	SMU_1604c		FN2046P00006	982	FN2046		PG_1179P00321	998.113	PG_1179		AA02470P00785	5371	AA02470
SSA_0019P00819	1775.07	SSA_0019		SMU_1070cP00377	2359.85	SMU_1070c		FN2066P00112	983	FN2066		PG_0017P00498	998.37	PG_0017		AA02807P00278	5371	AA02807
SSA_0325P00983	1775.19	SSA_0325		SMU_1650P00167	2360.37	SMU_1650		FN0706P00775	984	FN0706		PG_0664P00098	998.927	PG_0664		AA02358P00684	5371.18	AA02358
SSA_0663P00148	1775.19	SSA_0663		SMU_594P00076	2361.07	SMU_594		FN1028P00359	984	FN1028		PG_1012P01304	999.073	PG_1012		AA00043P00753	5371.41	AA00043
SSA_1640P00105	1775.19	SSA_1640		SMU_711P00042	2361.19	SMU_711		FN0721P00640	985	FN0721		PG_1467P00395	999.743	PG_1467		AA02021P01361	5371.41	AA02021
SSA_1458P00606	1775.37	SSA_1458		SMU_1671cP00272	2361.48	SMU_1671c		FN1054P00001	985	FN1054		PG_2013P00083	999.813	PG_2013		AA00402P00627	5371.52	AA00402
SSA_1085P00556	1775.59	SSA_1085		SMU_645P00143	2362.48	SMU_645		FN1448P00068	985	FN1448		PG_2099P00168	1000.71	PG_2099		AA00953P00819	5371.74	AA00953
SSA_1114P00071	1775.63	SSA_1114		SMU_89cP00597	2363.93	SMU_89c		FN2006P00656	985	FN2006		PG_0799P00001	1001.18	PG_0799		AA01661P00370	5372.52	AA01661
SSA_2243P00347	1775.67	SSA_2243		SMU_39P00283	2364	SMU_39		FN0066P00960	986	FN0066		PG_1391P01144	1002.33	PG_1391		AA00563P00091	5372.63	AA00563
SSA_0103P00447	1775.71	SSA_0103		SMU_1493P00258	2364.56	SMU_1493		FN1719P00555	986	FN1719		PG_0475P00001	1002.81	PG_0475		AA02315P00239	5373.15	AA02315
SSA_1442P00240	1775.74	SSA_1442		SMU_932P00899	2364.63	SMU_932		FN0459P00491	987	FN0459		PG_0354P00053	1002.96	PG_0354		AA00766P00019	5375	AA00766
SSA_2106P00542	1775.89	SSA_2106		SMU_218P00237	2364.82	SMU_218		FN1312P00452	987	FN1312		PG_1442P00327	1003.44	PG_1442		AA02080P00844	5375	AA02080
SSA_1525P00371	1776.33	SSA_1525		SMU_592cP00350	2365.26	SMU_592c		FN0158P00685	988	FN0158		PG_1760P00469	1003.71	PG_1760		AA01892P00060	5375.26	AA01892
SSA_2281P00364	1776.52	SSA_2281		SMU_933P00347	2368.56	SMU_933		FN0181P00013	988	FN0181		PG_0541P00206	1004.33	PG_0541		AA00040P00361	5375.59	AA00040
SSA_0199P00423	1776.63	SSA_0199		SMU_982P00321	2368.85	SMU_982		FN0248P00675	988	FN0248		PG_1142P00232	1004.48	PG_1142		AA02402P00652	5375.89	AA02402
SSA_0420P00152	1776.63	SSA_0420		SMU_659P00075	2369.06	SMU_659		FN0902P00036	988	FN0902		PG_1618P00095	1004.63	PG_1618		AA02076P00914	5375.96	AA02076
SSA_1910P00305	1776.78	SSA_1910		SMU_586P00014	2369.22	SMU_586		FN0945P00074	988	FN0945		PG_0344P00322	1004.67	PG_0344		AA02307P00481	5376.07	AA02307
SSA_1512P00997	1776.78	SSA_1512		SMU_734P00232	2371.07	SMU_734		FN1410P00303	988	FN1410		PG_0826P00190	1004.67	PG_0826		AA01694P00318	5376.96	AA01694
SSA_0774P00864	1776.85	SSA_0774		SMU_2123P00336	2375.11	SMU_2123		FN2126P00743	988	FN2126		PG_0428P00033	1004.74	PG_0428		AA00057P00123	5379.04	AA00057
SSA_1597P00806	1776.85	SSA_1597		SMU_790P00134	2376.15	SMU_790		FN0178P00821	989	FN0178		PG_0499P00026	1005.07	PG_0499		AA01506P00224	5379.15	AA01506
SSA_0161P00786	1777.07	SSA_0161		SMU_1010P00804	2377.59	SMU_1010		FN0554P00117	989	FN0554		PG_1513P00554	1005.07	PG_1513		AA01241P00542	5379.41	AA01241
SSA_0814P00795	1777.07	SSA_0814		SMU_1029P00212	2378.45	SMU_1029		FN1999P00105	989	FN1999		PG_0683P00181	1005.45	PG_0683		AA00488P00565	5379.71	AA00488
SSA_0721P00009	1777.11	SSA_0721		SMU_40P00029	2379.44	SMU_40		FN1585P00012	990	FN1585		PG_2107P00665	1005.71	PG_2107		AA02560P00316	5379.92	AA02560
SSA_0037P00988	1777.15	SSA_0037		SMU_42P00275	2380.41	SMU_42		FN1189P00061	991	FN1189		PG_1857P00068	1005.74	PG_1857		AA02838P00208	5380.19	AA02838
SSA_1303P00441	1777.18	SSA_1303		SMU_937P00451	2380.74	SMU_937		FN1315P00245	991	FN1315		PG_0369P00235	1005.82	PG_0369		AA01164P00584	5380.67	AA01164
SSA_1081P00599	1777.81	SSA_1081		SMU_1809P00268	2380.85	SMU_1809		FN1968P00415	991	FN1968		PG_0746P01309	1006	PG_0746		AA00639P00066	5381.26	AA00639
SSA_1521P02083	1777.85	SSA_1521		SMU_260P00425	2381.96	SMU_260		FN2084P00400	991	FN2084		PG_1589P00176	1007.45	PG_1589		AA01840P00214	5382	AA01840
SSA_0797P00367	1777.89	SSA_0797		SMU_2076cP00046	2382.52	SMU_2076c		FN0584P00212	992	FN0584		PG_0927P00009	1007.63	PG_0927		AA02443P00075	5382	AA02443
SSA_0242P00029	1777.96	SSA_0242		SMU_640cP00347	2382.63	SMU_640c		FN1801P01013	992	FN1801		PG_1433P00052	1007.74	PG_1433		AA00960P01741	5383.11	AA00960
SSA_1114P00629	1778.04	SSA_1114		SMU_143cP00039	2383.04	SMU_143c		FN1939P00277	992	FN1939		PG_2003P00188	1007.74	PG_2003		AA00941P01269	5383.71	AA00941
SSA_2178P00842	1778.04	SSA_2178		SMU_1023P01104	2383.18	SMU_1023		FN0019P02367	993	FN0019		PG_0428P00024	1008.26	PG_0428		AA01825P00749	5384.96	AA01825
SSA_1328P00104	1778.11	SSA_1328		SMU_711P00285	2383.78	SMU_711		FN0596P00245	993	FN0596		PG_2119P00590	1008.37	PG_2119		AA00565P00319	5386.19	AA00565
SSA_0088P00602	1778.19	SSA_0088		SMU_1127P00099	2385.04	SMU_1127		FN1027P00949	993	FN1027		PG_0768P00242	1009.48	PG_0768		AA01310P00122	5386.22	AA01310
SSA_2387P00167	1778.41	SSA_2387		SMU_574cP00443	2386.33	SMU_574c		FN1027P00946	994	FN1027		PG_0610P00326	1010.18	PG_0610		AA01009P00156	5386.4	AA01009
SSA_1206P00616	1778.44	SSA_1206		SMU_1166cP00931	2388.26	SMU_1166c		FN1104P00018	994	FN1104		PG_0129P00603	1010.18	PG_0129		AA01555P00750	5386.93	AA01555
SSA_0506P00204	1778.89	SSA_0506		SMU_980P00212	2391.22	SMU_980		FN0895P00075	995	FN0895		PG_0495P00054	1010.48	PG_0495		AA01830P00447	5387.3	AA01830
SSA_0997P00437	1778.92	SSA_0997		SMU_2046cP00759	2392.7	SMU_2046c		FN0155P00938	996	FN0155		PG_1618P00128	1011.04	PG_1618		AA01426P00173	5387.63	AA01426
SSA_0711P00182	1779.07	SSA_0711		SMU_2094cP00190	2392.93	SMU_2094c		FN0846P00787	996	FN0846		PG_1142P00253	1011.18	PG_1142		AA01033P00743	5388.11	AA01033
SSA_0739P00572	1779.3	SSA_0739		SMU_1771cP00198	2393.11	SMU_1771c		FN1537P00394	996	FN1537		PG_1021P00060	1011.41	PG_1021		AA02334P00950	5388.37	AA02334
SSA_0724P00291	1779.45	SSA_0724		SMU_928P01103	2396.81	SMU_928		FN1146P00110	997	FN1146		PG_0978P00145	1012.3	PG_0978		AA01449P00564	5388.67	AA01449
SSA_1624P00149	1779.74	SSA_1624		SMU_728P00237	2397.63	SMU_728		FN1537P00406	997	FN1537		PG_1477P00176	1012.59	PG_1477		AA01418P00183	5389.59	AA01418
SSA_2266P00392	1779.74	SSA_2266		SMU_1317cP00018	2400.34	SMU_1317c		FN1700P00152	997	FN1700		PG_1484P00536	1012.89	PG_1484		AA02168P00249	5392.04	AA02168
SSA_2288P00537	1779.93	SSA_2288		SMU_379P00079	2401.15	SMU_379		FN1880P00269	997	FN1880		PG_1972P00665	1013.55	PG_1972		AA00068P00021	5394.07	AA00068
SSA_1113P00593	1780.07	SSA_1113		SMU_46P00012	2401.93	SMU_46		FN1476P00266	998	FN1476		PG_1491P00122	1013.56	PG_1491		AA02776P00706	5394.3	AA02776
SSA_0667P00036	1780.37	SSA_0667		SMU_1414cP00231	2402.74	SMU_1414c		FN0007P00508	999	FN0007		PG_2036P00488	1013.89	PG_2036		AA02446P00321	5395.33	AA02446
SSA_0379P00308	1780.44	SSA_0379		SMU_1969cP00135	2402.81	SMU_1969c		FN0872P00596	999	FN0872		PG_0022P01575	1014.41	PG_0022		AA00610P00844	5395.71	AA00610
SSA_2125P00333	1780.48	SSA_2125		SMU_1780P00687	2406.67	SMU_1780		FN0889P00012	999	FN0889		PG_0842P00513	1014.41	PG_0842		AA01050P00356	5396.04	AA01050
SSA_2107P01105	1780.63	SSA_2107		SMU_1584cP01336	2407.08	SMU_1584c		FN1235P01218	999	FN1235		PG_0660P00071	1014.52	PG_0660		AA02142P00453	5396.04	AA02142
SSA_0163P00203	1780.67	SSA_0163		SMU_309P00642	2410.7	SMU_309		FN1863P01130	999	FN1863		PG_1625P00042	1015.07	PG_1625		AA01449P00803	5397.04	AA01449
SSA_1502P00177	1780.67	SSA_1502		SMU_1211P00012	2412.18	SMU_1211		FN1969P00205	999	FN1969		PG_0459P00063	1015.19	PG_0459		AA00640P00379	5398.18	AA00640
SSA_0651P00081	1780.78	SSA_0651		SMU_293P00287	2413.56	SMU_293		FN0302P00405	1000	FN0302		PG_1856P00060	1015.41	PG_1856		AA00753P00409	5398.3	AA00753
SSA_1514P00097	1781.08	SSA_1514		SMU_1273P00017	2415.04	SMU_1273		FN1691P00102	1000	FN1691		PG_1481P01970	1015.67	PG_1481		AA00942P00402	5398.55	AA00942
SSA_2307P00117	1781.26	SSA_2307		SMU_2159P00448	2417.15	SMU_2159		FN0595P00252	1001	FN0595		PG_0088P00843	1015.89	PG_0088		AA00279P00525	5398.85	AA00279
SSA_0650P01512	1781.3	SSA_0650		SMU_1950P00124	2418.04	SMU_1950		FN0842P00159	1001	FN0842		PG_2076P00386	1017.07	PG_2076		AA02860P00587	5399	AA02860
SSA_1995P00253	1781.41	SSA_1995		SMU_2076cP00040	2418.48	SMU_2076c		FN0509P00890	1001.5	FN0509		PG_1479P00269	1017.59	PG_1479		AA02350P00118	5400.7	AA02350
SSA_1398P00213	1781.52	SSA_1398		SMU_39P00275	2420	SMU_39		FN1909P00001	1001.5	FN1909		PG_0088P00873	1017.81	PG_0088		AA01998P00482	5401.26	AA01998
SSA_1823P01170	1781.52	SSA_1823		SMU_663P00861	2421.04	SMU_663		FN1905P00326	1002	FN1905		PG_1617P00211	1018.85	PG_1617		AA01090P01243	5402.41	AA01090
SSA_1779P00462	1781.55	SSA_1779		SMU_490P00671	2425.81	SMU_490		FN2014P01966	1002	FN2014		PG_0874P00998	1018.96	PG_0874		AA02231P00053	5402.81	AA02231
SSA_1777P00584	1781.67	SSA_1777		SMU_115P00120	2426.67	SMU_115		FN1107P00111	1003	FN1107		PG_0938P02118	1019.18	PG_0938		AA02157P00456	5402.85	AA02157
SSA_2311P00095	1781.67	SSA_2311		SMU_1948P00062	2427.26	SMU_1948		FN1184P00534	1003	FN1184		PG_0183P03634	1019.37	PG_0183		AA00766P00016	5402.85	AA00766
SSA_0278P00532	1781.74	SSA_0278		SMU_60P00375	2428.07	SMU_60		FN0198P00404	1004	FN0198		PG_1021P00024	1019.96	PG_1021		AA01803P00163	5402.89	AA01803
SSA_1370P00655	1781.81	SSA_1370		SMU_218P00239	2428.85	SMU_218		FN0706P00518	1005	FN0706		PG_0281P00242	1020.15	PG_0281		AA01169P00071	5402.95	AA01169
SSA_1439P00081	1781.89	SSA_1439		SMU_113P00744	2432.37	SMU_113		FN0237P00336	1006	FN0237		PG_1491P00118	1020.37	PG_1491		AA02999P00476	5402.96	AA02999
SSA_0969P00012	1781.92	SSA_0969		SMU_1332cP00088	2432.44	SMU_1332c		FN0591P01273	1006	FN0591		PG_0354P00048	1020.41	PG_0354		AA00954P00654	5403.11	AA00954
SSA_0359P00128	1782	SSA_0359		SMU_1317cP00025	2433.4	SMU_1317c		FN0975P00590	1006	FN0975		PG_1170P00181	1020.78	PG_1170		AA01571P00775	5403.44	AA01571
SSA_0803P00523	1782.04	SSA_0803		SMU_1690P00479	2433.89	SMU_1690		FN1394P00141	1006	FN1394		PG_1513P00030	1020.89	PG_1513		AA00234P03297	5403.78	AA00234
SSA_2130P00147	1782.04	SSA_2130		SMU_687cP00029	2434.22	SMU_687c		FN0086P00498	1007	FN0086		PG_1494P01119	1021.15	PG_1494		AA00900P00021	5404	AA00900
SSA_1348P00360	1782.22	SSA_1348		SMU_682P00990	2434.52	SMU_682		FN0914P00329	1007	FN0914		PG_0684P01345	1021.78	PG_0684		AA01999P00494	5404.07	AA01999
SSA_0268P00077	1782.26	SSA_0268		SMU_658P00625	2434.74	SMU_658		FN1843P00191	1007	FN1843		PG_2130P00318	1021.92	PG_2130		AA00909P00180	5406.33	AA00909
SSA_1823P00440	1782.26	SSA_1823		SMU_1585cP00125	2435.04	SMU_1585c		FN0900P00145	1008	FN0900		PG_1617P00203	1021.97	PG_1617		AA02156P00230	5406.59	AA02156
SSA_2109P01114	1782.29	SSA_2109		SMU_1421P00994	2435.85	SMU_1421		FN0194P00152	1009	FN0194		PG_1505P00006	1022.22	PG_1505		AA02004P00598	5407.55	AA02004
SSA_1994P00059	1782.48	SSA_1994		SMU_270P00398	2435.85	SMU_270		FN1711P00773	1009	FN1711		PG_1753P00596	1022.26	PG_1753		AA00878P00101	5408.93	AA00878
SSA_0308P00324	1783.29	SSA_0308		SMU_728P00255	2436.11	SMU_728		FN2070P00474	1009	FN2070		PG_1181P00111	1022.44	PG_1181		AA01344P00235	5409.37	AA01344
SSA_1739P00452	1783.37	SSA_1739		SMU_187cP00845	2436.45	SMU_187c		FN2100P00708	1009	FN2100		PG_0179P00042	1023.63	PG_0179		AA00669P00169	5409.63	AA00669
SSA_0653P00690	1783.59	SSA_0653		SMU_798cP00022	2438	SMU_798c		FN0590P00196	1010	FN0590		PG_0214P00207	1023.74	PG_0214		AA01871P00010	5410	AA01871
SSA_1596P00046	1783.67	SSA_1596		SMU_1127P00091	2438.15	SMU_1127		FN1107P00106	1010	FN1107		PG_0499P00027	1023.78	PG_0499		AA02599P00311	5411.22	AA02599
SSA_0986P00205	1784.19	SSA_0986		SMU_1368P00021	2438.33	SMU_1368		FN1323P00271	1010	FN1323		PG_2204P02357	1024.81	PG_2204		AA01584P00176	5411.41	AA01584
SSA_2167P00730	1784.48	SSA_2167		SMU_40P00031	2439.15	SMU_40		FN1415P00779	1010	FN1415		PG_2222P00499	1025.41	PG_2222		AA01927P00786	5411.44	AA01927
SSA_0792P00058	1784.63	SSA_0792		SMU_1584cP01606	2439.7	SMU_1584c		FN0543P00171	1011	FN0543		PG_1617P00205	1026.11	PG_1617		AA02484P00686	5411.78	AA02484
SSA_1028P00549	1784.7	SSA_1028		SMU_2040P00430	2440.7	SMU_2040		FN1853P00096	1011	FN1853		PG_0446P00249	1026.37	PG_0446		AA01608P00312	5411.93	AA01608
SSA_1455P00235	1784.74	SSA_1455		SMU_813P00644	2441.07	SMU_813		FN1191P00489	1011.5	FN1191		PG_0799P00005	1026.41	PG_0799		AA01502P00016	5414.22	AA01502
SSA_0285P01746	1784.92	SSA_0285		SMU_227cP00432	2441.78	SMU_227c		FN0142P00082	1012	FN0142		PG_0996P00193	1027.08	PG_0996		AA00694P00248	5414.63	AA00694
SSA_1081P00659	1785.18	SSA_1081		SMU_1705P00012	2443.11	SMU_1705		FN0258P01197	1012	FN0258		PG_1895P00106	1027.15	PG_1895		AA00108P00087	5414.7	AA00108
SSA_0308P00321	1785.19	SSA_0308		SMU_653cP00062	2444.11	SMU_653c		FN0261P00471	1014.5	FN0261		PG_1333P00443	1027.18	PG_1333		AA00950P00111	5414.93	AA00950
SSA_0658P00134	1785.44	SSA_0658		SMU_1780P00028	2446.41	SMU_1780		FN0691P00356	1015	FN0691		PG_0265P00046	1027.3	PG_0265		AA02384P00607	5415.52	AA02384
SSA_2352P00199	1785.67	SSA_2352		SMU_1725P00220	2446.78	SMU_1725		FN1855P00434	1015	FN1855		PG_1949P00945	1027.56	PG_1949		AA02156P00220	5415.67	AA02156
SSA_1417P00077	1785.92	SSA_1417		SMU_855P00497	2447.67	SMU_855		FN0190P00377	1016	FN0190		PG_1021P00052	1027.7	PG_1021		AA01010P00027	5415.89	AA01010
SSA_0650P01867	1786	SSA_0650		SMU_1683cP00289	2448.56	SMU_1683c		FN0420P00219	1016	FN0420		PG_0507P00121	1027.92	PG_0507		AA02548P00249	5416	AA02548
SSA_1621P00638	1786.04	SSA_1621		SMU_1942cP00379	2448.78	SMU_1942c		FN0584P00194	1016	FN0584		PG_1857P00075	1027.93	PG_1857		AA02926P00052	5416.66	AA02926
SSA_2357P00334	1786.18	SSA_2357		SMU_856P00017	2450.08	SMU_856		FN0691P00354	1016	FN0691		PG_2035P00456	1028.93	PG_2035		AA02136P00782	5416.67	AA02136
SSA_1496P00102	1786.26	SSA_1496		SMU_600cP00141	2454.81	SMU_600c		FN1337P00469	1016	FN1337		PG_0344P00125	1029.78	PG_0344		AA00904P00029	5417.11	AA00904
SSA_0294P00025	1786.33	SSA_0294		SMU_1764cP02188	2456.07	SMU_1764c		FN1612P00688	1016	FN1612		PG_0052P00816	1030.04	PG_0052		AA02905P00285	5417.22	AA02905
SSA_2117P01147	1786.59	SSA_2117		SMU_594P00083	2457.33	SMU_594		FN0314P00198	1017	FN0314		PG_0216P00067	1030.18	PG_0216		AA02437P00478	5417.22	AA02437
SSA_0785P00178	1786.82	SSA_0785		SMU_677P00032	2458.78	SMU_677		FN0772P00403	1017	FN0772		PG_1975P00505	1030.3	PG_1975		AA01513P00570	5418.04	AA01513
SSA_0026P00353	1786.89	SSA_0026		SMU_1369P00061	2459.22	SMU_1369		FN1408P00330	1017.5	FN1408		PG_1895P00002	1030.33	PG_1895		AA01228P00242	5418.41	AA01228
SSA_1476P01499	1786.89	SSA_1476		SMU_1398P00020	2459.48	SMU_1398		FN0445P00599	1018	FN0445		PG_0665P03134	1030.44	PG_0665		AA01318P00093	5418.95	AA01318
SSA_1591P00780	1787.07	SSA_1591		SMU_1942cP00372	2459.63	SMU_1942c		FN0506P00386	1018	FN0506		PG_1021P00049	1030.52	PG_1021		AA01418P00181	5419.26	AA01418
SSA_0901P00590	1787.26	SSA_0901		SMU_491P00644	2459.7	SMU_491		FN1485P00324	1018	FN1485		PG_0274P00036	1031	PG_0274		AA00795P00807	5419.59	AA00795
SSA_0211P00241	1787.33	SSA_0211		SMU_875cP00008	2460.48	SMU_875c		FN1615P00323	1018	FN1615		PG_0425P00335	1031.19	PG_0425		AA02412P00236	5419.67	AA02412
SSA_1522P00405	1787.48	SSA_1522		SMU_1368P00003	2462.07	SMU_1368		FN1895P00124	1018	FN1895		PG_1477P00180	1031.37	PG_1477		AA02838P00203	5420.48	AA02838
SSA_0126P00234	1787.63	SSA_0126		SMU_1398P00022	2462.3	SMU_1398		FN1189P00234	1019	FN1189		PG_1978P00556	1031.96	PG_1978		AA02466P00363	5421.33	AA02466
SSA_1065P00723	1787.7	SSA_1065		SMU_1201cP00023	2463	SMU_1201c		FN0799P00223	1021	FN0799		PG_1446P01061	1032.26	PG_1446		AA01685P00149	5422.56	AA01685
SSA_1627P00113	1787.85	SSA_1627		SMU_875cP00001	2463.63	SMU_875c		FN1651P00057	1022	FN1651		PG_0338P02932	1032.41	PG_0338		AA02108P00831	5422.74	AA02108
SSA_0810P00108	1788	SSA_0810		SMU_113P00737	2464	SMU_113		FN1728P00166	1023	FN1728		PG_0340P00176	1032.96	PG_0340		AA01526P00529	5422.74	AA01526
SSA_2188P00596	1788	SSA_2188		SMU_1251P00132	2464.7	SMU_1251		FN1965P00082	1023	FN1965		PG_0446P00154	1033.19	PG_0446		AA01215P00316	5423.19	AA01215
SSA_0836P00626	1788.07	SSA_0836		SMU_293P00294	2466.93	SMU_293		FN2073P00171	1023	FN2073		PG_1021P00050	1033.63	PG_1021		AA02527P00090	5424.52	AA02527
SSA_0354P00050	1788.11	SSA_0354		SMU_1545cP00051	2467.15	SMU_1545c		FN0799P00136	1024	FN0799		PG_0424P00490	1034	PG_0424		AA01759P00280	5424.67	AA01759
SSA_0745P00153	1788.19	SSA_0745		SMU_2076cP00042	2467.15	SMU_2076c		FN1290P00171	1024	FN1290		PG_0864P00535	1034.07	PG_0864		AA02329P00041	5425	AA02329
SSA_0779P01950	1788.37	SSA_0779		SMU_1064cP00455	2467.48	SMU_1064c		FN0426P00588	1025	FN0426		PG_0819P00276	1034.15	PG_0819		AA01867P00576	5425.7	AA01867
SSA_0143P00270	1788.44	SSA_0143		SMU_1495P00012	2467.7	SMU_1495		FN1139P01409	1025	FN1139		PG_0718P00305	1034.33	PG_0718		AA00785P00247	5426.74	AA00785
SSA_1130P00922	1788.44	SSA_1130		SMU_1259P00144	2469.26	SMU_1259		FN1937P00154	1025	FN1937		PG_2123P00036	1035.37	PG_2123		AA01313P00370	5427.56	AA01313
SSA_1113P00590	1788.7	SSA_1113		SMU_594P00072	2470.48	SMU_594		FN1798P00711	1026	FN1798		PG_2040P00347	1035.71	PG_2040		AA00698P00080	5428.19	AA00698
SSA_1240P00295	1788.78	SSA_1240		SMU_1025P00179	2470.52	SMU_1025		FN1944P00792	1026	FN1944		PG_0164P00187	1035.81	PG_0164		AA00871P00242	5428.85	AA00871
SSA_0941P00346	1788.81	SSA_0941		SMU_1094P00368	2471.55	SMU_1094		FN0092P00712	1027	FN0092		PG_0896P02893	1036.74	PG_0896		AA00308P00292	5429.18	AA00308
SSA_0836P00111	1788.82	SSA_0836		SMU_431P00130	2471.89	SMU_431		FN0677P00660	1027	FN0677		PG_2029P02497	1037.29	PG_2029		AA00497P00052	5429.37	AA00497
SSA_0577P00141	1788.89	SSA_0577		SMU_1027P00508	2474.74	SMU_1027		FN1129P00074	1027	FN1129		PG_1198P00062	1037.67	PG_1198		AA00387P00156	5429.7	AA00387
SSA_1090P00362	1789.04	SSA_1090		SMU_384P00233	2476.6	SMU_384		FN1886P00179	1027	FN1886		PG_1180P00466	1038.33	PG_1180		AA02599P00300	5430.4	AA02599
SSA_0692P01083	1789.07	SSA_0692		SMU_1341cP02829	2477.33	SMU_1341c		FN0333P00475	1028	FN0333		PG_0174P02191	1038.7	PG_0174		AA01896P00055	5431.37	AA01896
SSA_1452P02173	1789.11	SSA_1452		SMU_1650P00159	2477.34	SMU_1650		FN0822P00066	1028	FN0822		PG_2040P00333	1039.07	PG_2040		AA01499P00219	5432.07	AA01499
SSA_0868P00496	1789.15	SSA_0868		SMU_574cP00603	2480.59	SMU_574c		FN1580P00240	1028	FN1580		PG_0459P00057	1039.15	PG_0459		AA01528P00270	5433.41	AA01528
SSA_0475P00669	1789.19	SSA_0475		SMU_175P00001	2481.93	SMU_175		FN0929P00173	1029	FN0929		PG_1175P01299	1040.15	PG_1175		AA00674P00194	5433.52	AA00674
SSA_0617P00591	1789.33	SSA_0617		SMU_113P00706	2482.04	SMU_113		FN0829P00122	1030	FN0829		PG_0868P00723	1040.3	PG_0868		AA02365P00537	5434.48	AA02365
SSA_1910P00294	1789.41	SSA_1910		SMU_1337cP00432	2482.33	SMU_1337c		FN1271P00272	1030	FN1271		PG_1618P00106	1040.56	PG_1618		AA02181P00158	5434.78	AA02181
SSA_1079P00404	1789.48	SSA_1079		SMU_1317cP00048	2482.48	SMU_1317c		FN0423P00088	1030.5	FN0423		PG_1897P00303	1041.67	PG_1897		AA00680P00251	5435.15	AA00680
SSA_1689P00040	1789.59	SSA_1689		SMU_608P01198	2484	SMU_608		FN0273P00150	1031	FN0273		PG_0380P01191	1042.37	PG_0380		AA02847P00262	5435.33	AA02847
SSA_0269P00147	1789.63	SSA_0269		SMU_594P00078	2484.85	SMU_594		FN1187P00168	1031	FN1187		PG_0969P00701	1042.41	PG_0969		AA02347P00099	5435.81	AA02347
SSA_0878P01442	1789.67	SSA_0878		SMU_727P00249	2485.48	SMU_727		FN1691P00124	1031	FN1691		PG_1529P01446	1042.44	PG_1529		AA02191P00302	5435.82	AA02191
SSA_1942P00459	1789.7	SSA_1942		SMU_1827P00378	2485.93	SMU_1827		FN0862P00159	1032	FN0862		PG_0424P00538	1042.63	PG_0424		AA00861P02322	5436.56	AA00861
SSA_1538P00238	1789.7	SSA_1538		SMU_1782P00207	2486.04	SMU_1782		FN1245P00714	1032	FN1245		PG_0210P00418	1042.89	PG_0210		AA01780P00209	5436.56	AA01780
SSA_1522P00288	1789.71	SSA_1522		SMU_1969cP00127	2489	SMU_1969c		FN1815P00107	1032	FN1815		PG_1992P00302	1042.93	PG_1992		AA00970P00949	5437.71	AA00970
SSA_0476P00282	1789.74	SSA_0476		SMU_1332cP00048	2491.26	SMU_1332c		FN0580P00976	1033	FN0580		PG_0337P00049	1043.89	PG_0337		AA02145P00061	5437.85	AA02145
SSA_1049P00705	1789.78	SSA_1049		SMU_1604cP00193	2493.33	SMU_1604c		FN1243P00695	1033	FN1243		PG_0850P00017	1044.26	PG_0850		AA01871P00166	5438.04	AA01871
SSA_1076P00607	1789.78	SSA_1076		SMU_78P00304	2493.41	SMU_78		FN1410P00107	1033	FN1410		PG_2035P00446	1044.55	PG_2035		AA00700P00899	5439.59	AA00700
SSA_2261P00072	1789.89	SSA_2261		SMU_02P00157	2493.52	SMU_02		FN1741P00246	1033	FN1741		PG_1618P00139	1044.96	PG_1618		AA02390P00730	5440.26	AA02390
SSA_1910P00303	1789.92	SSA_1910		SMU_636P00053	2493.63	SMU_636		FN0519P00712	1035	FN0519		PG_0753P01190	1045.07	PG_0753		AA02499P00643	5440.96	AA02499
SSA_0607P00148	1789.96	SSA_0607		SMU_2134P00085	2494.22	SMU_2134		FN1041P00987	1035	FN1041		PG_1895P00449	1045.33	PG_1895		AA02805P01555	5441.22	AA02805
SSA_2034P00349	1789.97	SSA_2034		SMU_1170P00654	2494.96	SMU_1170		FN0009P00968	1036	FN0009		PG_1206P00077	1045.37	PG_1206		AA00770P00017	5441.82	AA00770
SSA_0245P00321	1790.18	SSA_0245		SMU_1671cP00269	2494.96	SMU_1671c		FN1101P00403	1036.5	FN1101		PG_0354P00058	1046.63	PG_0354		AA02599P00308	5442.37	AA02599
SSA_0859P00653	1790.52	SSA_0859		SMU_1526cP00006	2495	SMU_1526c		FN0119P00077	1037	FN0119		PG_0827P01299	1046.93	PG_0827		AA02136P00213	5442.78	AA02136
SSA_1474P00087	1790.52	SSA_1474		SMU_663P00357	2495.52	SMU_663		FN0746P00196	1037	FN0746		PG_0155P00855	1047.08	PG_0155		AA02386P00035	5443.41	AA02386
SSA_2375P00863	1790.52	SSA_2375		SMU_928P01095	2496.22	SMU_928		FN0799P00224	1037	FN0799		PG_1978P00268	1047.26	PG_1978		AA00344P00131	5443.59	AA00344
SSA_2071P00082	1790.56	SSA_2071		SMU_40P00022	2497.04	SMU_40		FN1346P00294	1037	FN1346		PG_2131P00890	1047.33	PG_2131		AA02606P00078	5444.15	AA02606
SSA_0944P00164	1790.59	SSA_0944		SMU_1603P00210	2498.74	SMU_1603		FN0385P00001	1038	FN0385		PG_1530P00608	1047.81	PG_1530		AA01294P00634	5444.48	AA01294
SSA_1076P00335	1790.81	SSA_1076		SMU_867P00292	2498.82	SMU_867		FN0450P00186	1038	FN0450		PG_1474P00234	1047.93	PG_1474		AA02164P01908	5444.89	AA02164
SSA_0678P00262	1791	SSA_0678		SMU_109P00880	2499.67	SMU_109		FN1116P00327	1038	FN1116		PG_2222P00491	1048	PG_2222		AA02532P00755	5445	AA02532
SSA_0156P00987	1791.15	SSA_0156		SMU_1357P00018	2501.26	SMU_1357		FN1869P00001	1038	FN1869		PG_0637P00689	1048.45	PG_0637		AA02265P01619	5445.55	AA02265
SSA_1051P00224	1791.4	SSA_1051		SMU_1025P00171	2501.33	SMU_1025		FN0768P00946	1039	FN0768		PG_0850P00001	1048.93	PG_0850		AA02357P01813	5445.74	AA02357
SSA_1023P01127	1791.41	SSA_1023		SMU_655P00095	2501.96	SMU_655		FN1531P00490	1039	FN1531		PG_1474P00291	1048.96	PG_1474		AA02429P00499	5445.78	AA02429
SSA_0572P00747	1791.52	SSA_0572		SMU_1072cP00153	2502.67	SMU_1072c		FN1927P01363	1039	FN1927		PG_1857P00204	1049.26	PG_1857		AA02285P00477	5446.15	AA02285
SSA_1411P00479	1791.52	SSA_1411		SMU_1026P00264	2504.08	SMU_1026		FN1667P00572	1039.5	FN1667		PG_1422P00156	1049.78	PG_1422		AA02568P00048	5447.37	AA02568
SSA_1830P00047	1791.55	SSA_1830		SMU_728P00624	2507	SMU_728		FN0084P01295	1040	FN0084		PG_1439P00750	1050.18	PG_1439		AA01637P00967	5447.81	AA01637
SSA_2056P00090	1791.7	SSA_2056		SMU_1969cP00144	2507.15	SMU_1969c		FN0268P00821	1040	FN0268		PG_1312P00836	1050.59	PG_1312		AA00932P00245	5449.11	AA00932
SSA_2035P00325	1791.89	SSA_2035		SMU_2142P00558	2508.22	SMU_2142		FN0277P00132	1040	FN0277		PG_1027P00126	1051.08	PG_1027		AA00769P01245	5449.52	AA00769
SSA_1400P00139	1791.93	SSA_1400		SMU_1398P00004	2512.45	SMU_1398		FN1019P00732	1040	FN1019		PG_1617P00204	1051.11	PG_1617		AA02549P00312	5450.74	AA02549
SSA_1282P01324	1791.96	SSA_1282		SMU_1201cP00026	2512.56	SMU_1201c		FN1243P00694	1040	FN1243		PG_1100P00100	1051.44	PG_1100		AA01487P00336	5451.3	AA01487
SSA_1512P00921	1792.19	SSA_1512		SMU_1070cP00370	2512.67	SMU_1070c		FN1326P00382	1042	FN1326		PG_1202P00123	1051.7	PG_1202		AA02150P00015	5451.59	AA02150
SSA_2356P00355	1792.26	SSA_2356		SMU_1166cP00943	2513.55	SMU_1166c		FN1898P00226	1042	FN1898		PG_1137P00169	1053.81	PG_1137		AA00114P00297	5452.33	AA00114
SSA_2361P00375	1792.26	SSA_2361		SMU_1771cP00203	2514.71	SMU_1771c		FN1713P01325	1043	FN1713		PG_0373P00172	1054.23	PG_0373		AA00602P00323	5452.63	AA00602
SSA_2245P00999	1792.33	SSA_2245		SMU_984P00327	2515.07	SMU_984		FN0307P00412	1044	FN0307		PG_0869P00155	1054.26	PG_0869		AA01248P00272	5453.08	AA01248
SSA_1892P00048	1792.4	SSA_1892		SMU_42P00801	2515.29	SMU_42		FN0445P00595	1044	FN0445		PG_0283P00798	1054.37	PG_0283		AA01554P00511	5453.48	AA01554
SSA_1689P00026	1792.41	SSA_1689		SMU_1031P00016	2515.96	SMU_1031		FN0862P00143	1044	FN0862		PG_2146P00615	1054.55	PG_2146		AA00061P00329	5454.06	AA00061
SSA_1620P00272	1792.48	SSA_1620		SMU_928P01090	2516.3	SMU_928		FN0829P00144	1045	FN0829		PG_1654P00457	1054.7	PG_1654		AA00369P00504	5454.15	AA00369
SSA_0911P00609	1792.52	SSA_0911		SMU_1368P00019	2516.52	SMU_1368		FN1056P00498	1045	FN1056		PG_1107P01058	1054.74	PG_1107		AA01553P01766	5454.7	AA01553
SSA_0068P02596	1792.78	SSA_0068		SMU_2076cP00049	2517.48	SMU_2076c		FN1143P00524	1045	FN1143		PG_1632P00001	1054.96	PG_1632		AA02873P00202	5455.52	AA02873
SSA_0852P00315	1793.19	SSA_0852		SMU_924P00157	2517.71	SMU_924		FN1815P00101	1045	FN1815		PG_1202P01365	1055.3	PG_1202		AA02325P00237	5455.59	AA02325
SSA_2016P00085	1793.33	SSA_2016		SMU_1357P00016	2517.81	SMU_1357		FN1410P00026	1046	FN1410		PG_1772P00253	1055.48	PG_1772		AA00990P00230	5455.71	AA00990
SSA_0820P00018	1793.37	SSA_0820		SMU_167P00300	2518.04	SMU_167		FN1753P00369	1046	FN1753		PG_0826P00199	1055.63	PG_0826		AA01695P00246	5456.89	AA01695
SSA_0952P00232	1793.45	SSA_0952		SMU_1933cP00509	2518.7	SMU_1933c		FN0871P00274	1046.5	FN0871		PG_1866P00067	1055.85	PG_1866		AA01863P00084	5456.89	AA01863
SSA_0785P00388	1793.55	SSA_0785		SMU_594P00074	2518.74	SMU_594		FN0515P01764	1047	FN0515		PG_0172P00564	1056.19	PG_0172		AA02689P00150	5458.37	AA02689
SSA_1119P00250	1793.74	SSA_1119		SMU_804P01107	2518.96	SMU_804		FN1097P00173	1047	FN1097		PG_1383P00076	1056.59	PG_1383		AA01996P00024	5459.56	AA01996
SSA_1787P00875	1793.78	SSA_1787		SMU_1368P00024	2520.67	SMU_1368		FN1470P00973	1047	FN1470		PG_2214P00406	1056.59	PG_2214		AA01305P00681	5459.74	AA01305
SSA_1797P00871	1793.89	SSA_1797		SMU_115P00126	2521.59	SMU_115		FN0506P00735	1048	FN0506		PG_0435P00609	1056.74	PG_0435		AA00811P00634	5459.85	AA00811
SSA_1923P00438	1794.11	SSA_1923		SMU_1332cP00092	2521.82	SMU_1332c		FN0889P00069	1048	FN0889		PG_0223P00136	1057.48	PG_0223		AA01494P00138	5459.96	AA01494
SSA_2160P00111	1794.11	SSA_2160		SMU_115P00137	2522.56	SMU_115		FN0992P00797	1048	FN0992		PG_1516P01306	1057.7	PG_1516		AA01083P00561	5460.11	AA01083
SSA_2300P00838	1794.15	SSA_2300		SMU_1251P00083	2522.7	SMU_1251		FN0389P00110	1049	FN0389		PG_1021P00051	1057.78	PG_1021		AA01335P01567	5460.15	AA01335
SSA_2046P00158	1794.3	SSA_2046		SMU_1816cP00132	2524.15	SMU_1816c		FN0411P00136	1049	FN0411		PG_1944P00391	1057.82	PG_1944		AA01973P01138	5460.48	AA01973
SSA_1640P00100	1794.41	SSA_1640		SMU_651cP00683	2524.37	SMU_651c		FN1998P00123	1050	FN1998		PG_1109P00235	1058.11	PG_1109		AA02528P01535	5461.55	AA02528
SSA_1854P00998	1794.44	SSA_1854		SMU_176P00024	2524.55	SMU_176		FN0635P00098	1051	FN0635		PG_0146P00220	1059.34	PG_0146		AA02548P00246	5461.78	AA02548
SSA_0197P00131	1794.71	SSA_0197		SMU_875cP00423	2524.7	SMU_875c		FN0660P00113	1051	FN0660		PG_0926P00135	1059.41	PG_0926		AA01051P00806	5461.82	AA01051
SSA_0766P00489	1794.85	SSA_0766		SMU_687cP00034	2525.56	SMU_687c		FN1746P00782	1051	FN1746		PG_1198P00068	1059.74	PG_1198		AA01028P00530	5461.85	AA01028
SSA_0093P00243	1795.26	SSA_0093		SMU_1603P00162	2526.08	SMU_1603		FN0651P00187	1051.5	FN0651		PG_0747P00096	1060.3	PG_0747		AA01919P00035	5462.22	AA01919
SSA_0784P00178	1795.52	SSA_0784		SMU_624P00052	2527.3	SMU_624		FN1525P00560	1052	FN1525		PG_1021P00046	1060.48	PG_1021		AA01207P00020	5462.74	AA01207
SSA_0910P00139	1795.56	SSA_0910		SMU_2123P00344	2528.07	SMU_2123		FN1807P00698	1052	FN1807		PG_0902P01656	1061.26	PG_0902		AA01363P00084	5463.15	AA01363
SSA_0674P01065	1795.63	SSA_0674		SMU_161P00177	2528.15	SMU_161		FN0730P00244	1053	FN0730		PG_0843P00149	1061.52	PG_0843		AA01998P00680	5463.52	AA01998
SSA_1948P00487	1796.11	SSA_1948		SMU_1671cP00274	2528.55	SMU_1671c		FN0786P00215	1053	FN0786		PG_2123P00046	1061.67	PG_2123		AA00037P00575	5463.63	AA00037
SSA_0334P00090	1796.19	SSA_0334		SMU_1493P00090	2528.81	SMU_1493		FN1157P00092	1053	FN1157		PG_2131P00324	1061.7	PG_2131		AA01345P00224	5463.78	AA01345
SSA_1303P00439	1796.22	SSA_1303		SMU_394cP00240	2529	SMU_394c		FN1186P00332	1053	FN1186		PG_1223P00099	1061.81	PG_1223		AA01418P00189	5463.85	AA01418
SSA_1323P00269	1796.22	SSA_1323		SMU_1545cP00044	2529.22	SMU_1545c		FN0887P00456	1053.5	FN0887		PG_2222P00497	1061.81	PG_2222		AA02317P00336	5464.08	AA02317
SSA_0211P00236	1796.37	SSA_0211		SMU_1025P00076	2531.93	SMU_1025		FN1384P00293	1053.5	FN1384		PG_1533P00574	1062	PG_1533		AA01557P00294	5464.15	AA01557
SSA_1686P00139	1796.37	SSA_1686		SMU_1370cP00291	2532.08	SMU_1370c		FN1127P00105	1054	FN1127		PG_0006P00499	1062.04	PG_0006		AA01794P00561	5465.18	AA01794
SSA_0860P03632	1796.56	SSA_0860		SMU_136cP00051	2532.22	SMU_136c		FN0928P00237	1055	FN0928		PG_1497P00009	1062.41	PG_1497		AA02459P01303	5465.22	AA02459
SSA_2346P00341	1796.63	SSA_2346		SMU_734P00099	2532.22	SMU_734		FN1025P01017	1055	FN1025		PG_0636P01105	1063.11	PG_0636		AA00290P00150	5466.44	AA00290
SSA_0905P02731	1796.67	SSA_0905		SMU_491P00123	2532.41	SMU_491		FN1496P00163	1055	FN1496		PG_1857P00073	1063.56	PG_1857		AA00890P00458	5466.78	AA00890
SSA_1598P00587	1796.7	SSA_1598		SMU_1566P00640	2534.29	SMU_1566		FN0637P00406	1056	FN0637		PG_0126P00517	1064.15	PG_0126		AA02026P00586	5467	AA02026
SSA_2190P00489	1796.78	SSA_2190		SMU_1690P00471	2534.52	SMU_1690		FN1186P00347	1056	FN1186		PG_2079P00227	1064.15	PG_2079		AA02476P00383	5467	AA02476
SSA_2148P00426	1796.85	SSA_2148		SMU_995P00399	2535.48	SMU_995		FN1609P00432	1056	FN1609		PG_1180P00959	1064.48	PG_1180		AA02847P00165	5467.11	AA02847
SSA_0652P01216	1797.11	SSA_0652		SMU_2134P00076	2536.26	SMU_2134		FN1263P00454	1057	FN1263		PG_1300P00467	1064.59	PG_1300		AA01477P00223	5467.85	AA01477
SSA_1997P00415	1797.15	SSA_1997		SMU_921P00052	2538	SMU_921		FN1448P00072	1057.5	FN1448		PG_1229P00150	1065.04	PG_1229		AA00871P00251	5468.11	AA00871
SSA_0968P00286	1797.52	SSA_0968		SMU_1810P00673	2538.33	SMU_1810		FN0813P00048	1058	FN0813		PG_1021P00040	1065.15	PG_1021		AA02459P00970	5468.85	AA02459
SSA_1999P00086	1797.63	SSA_1999		SMU_644P00301	2540.3	SMU_644		FN0083P00198	1059	FN0083		PG_1857P00080	1065.3	PG_1857		AA00342P00066	5469.33	AA00342
SSA_0294P00004	1797.85	SSA_0294		SMU_1025P00084	2541.7	SMU_1025		FN0778P00815	1061	FN0778		PG_0354P00051	1066.3	PG_0354		AA00651P00244	5469.45	AA00651
SSA_0497P00225	1797.85	SSA_0497		SMU_512cP00323	2541.96	SMU_512c		FN1410P00166	1061	FN1410		PG_0841P00458	1066.45	PG_0841		AA00694P00008	5469.82	AA00694
SSA_0635P00479	1797.89	SSA_0635		SMU_1019P00014	2542.07	SMU_1019		FN1187P00161	1062	FN1187		PG_1504P00373	1066.52	PG_1504		AA00303P00104	5470.15	AA00303
SSA_1971P00097	1797.93	SSA_1971		SMU_1931P00294	2547.78	SMU_1931		FN1473P01645	1062	FN1473		PG_0508P00466	1067.15	PG_0508		AA00692P00999	5470.96	AA00692
SSA_1022P00833	1798.03	SSA_1022		SMU_1888P00057	2548.89	SMU_1888		FN1956P00250	1062	FN1956		PG_1659P00128	1067.33	PG_1659		AA02498P00101	5471.11	AA02498
SSA_1434P00022	1798.04	SSA_1434		SMU_975P00714	2549.15	SMU_975		FN0740P00001	1063	FN0740		PG_1618P00143	1067.44	PG_1618		AA02276P00263	5471.41	AA02276
SSA_0179P00390	1798.11	SSA_0179		SMU_1773cP00271	2549.37	SMU_1773c		FN1143P00616	1063	FN1143		PG_1859P00224	1067.7	PG_1859		AA00765P00026	5471.56	AA00765
SSA_0939P00531	1798.15	SSA_0939		SMU_1671cP00271	2550.29	SMU_1671c		FN0870P00534	1063.5	FN0870		PG_1378P01105	1068.19	PG_1378		AA02005P00380	5472.05	AA02005
SSA_1371P01337	1798.26	SSA_1371		SMU_1604cP00196	2550.3	SMU_1604c		FN0233P00524	1064	FN0233		PG_1667P01211	1068.45	PG_1667		AA00817P00385	5472.85	AA00817
SSA_0263P00805	1798.29	SSA_0263		SMU_29P00571	2550.48	SMU_29		FN1406P00416	1064	FN1406		PG_0064P02078	1069.29	PG_0064		AA02686P00725	5473.08	AA02686
SSA_1931P00542	1798.33	SSA_1931		SMU_40P00027	2551.33	SMU_40		FN1461P01169	1064	FN1461		PG_2077P00135	1069.48	PG_2077		AA00847P00363	5473.63	AA00847
SSA_2286P01485	1798.41	SSA_2286		SMU_1946P00610	2551.7	SMU_1946		FN0039P00309	1065	FN0039		PG_0902P00242	1070.19	PG_0902		AA02357P01611	5474.18	AA02357
SSA_0792P00040	1798.41	SSA_0792		SMU_113P00708	2552.66	SMU_113		FN0351P00309	1065	FN0351		PG_0459P00059	1070.37	PG_0459		AA01335P01008	5474.39	AA01335
SSA_1441P00156	1798.44	SSA_1441		SMU_1496P00209	2552.67	SMU_1496		FN1431P00633	1065	FN1431		PG_1745P01530	1070.44	PG_1745		AA02478P01073	5474.52	AA02478
SSA_2243P00217	1798.67	SSA_2243		SMU_1205cP00348	2554.67	SMU_1205c		FN1820P00916	1065	FN1820		PG_0768P00232	1070.71	PG_0768		AA01769P00044	5475.26	AA01769
SSA_1307P00391	1798.78	SSA_1307		SMU_2161cP00075	2554.74	SMU_2161c		FN0192P01194	1066	FN0192		PG_1392P00461	1071.89	PG_1392		AA00684P00303	5475.66	AA00684
SSA_0320P00144	1798.89	SSA_0320		SMU_1211P00013	2555.33	SMU_1211		FN0232P00047	1066	FN0232		PG_0240P00402	1072.59	PG_0240		AA01863P00081	5475.89	AA01863
SSA_1768P00467	1799.22	SSA_1768		SMU_514P00508	2556.3	SMU_514		FN0733P00381	1066	FN0733		PG_0753P00513	1072.78	PG_0753		AA00332P01467	5476.63	AA00332
SSA_0869P00391	1799.37	SSA_0869		SMU_1127P00107	2557.37	SMU_1127		FN1207P00189	1067	FN1207		PG_1659P00103	1072.93	PG_1659		AA00698P00082	5476.89	AA00698
SSA_1127P01312	1799.41	SSA_1127		SMU_875cP00043	2557.59	SMU_875c		FN1264P00159	1068	FN1264		PG_1484P00544	1073	PG_1484		AA00406P00068	5478.11	AA00406
SSA_1421P00428	1799.63	SSA_1421		SMU_1344cP00668	2558.22	SMU_1344c		FN0077P01103	1069	FN0077		PG_2077P00014	1073.56	PG_2077		AA01028P00001	5480.22	AA01028
SSA_0759P00389	1799.7	SSA_0759		SMU_1035P00553	2558.67	SMU_1035		FN1104P00048	1069	FN1104		PG_0630P00035	1073.6	PG_0630		AA01005P00600	5480.89	AA01005
SSA_0157P00180	1799.74	SSA_0157		SMU_136cP00146	2558.81	SMU_136c		FN0234P00336	1070	FN0234		PG_1761P00397	1075.15	PG_1761		AA00176P00821	5481.59	AA00176
SSA_0606P00041	1799.74	SSA_0606		SMU_687cP00032	2559.96	SMU_687c		FN1429P00159	1070	FN1429		PG_0684P01840	1075.63	PG_0684		AA02051P00227	5482.85	AA02051
SSA_2281P00360	1799.89	SSA_2281		SMU_39P00269	2560.48	SMU_39		FN1518P00204	1070	FN1518		PG_0472P00892	1075.7	PG_0472		AA01623P00001	5482.93	AA01623
SSA_2204P00370	1800.11	SSA_2204		SMU_260P00030	2560.74	SMU_260		FN1541P00409	1070	FN1541		PG_1694P00065	1075.89	PG_1694		AA00245P00134	5484	AA00245
SSA_0308P00325	1800.15	SSA_0308		SMU_1489P00078	2561.15	SMU_1489		FN2094P00223	1070	FN2094		PG_1021P00048	1076.04	PG_1021		AA02316P00742	5484.33	AA02316
SSA_2176P00498	1800.22	SSA_2176		SMU_653cP00751	2561.19	SMU_653c		FN0635P00094	1071	FN0635		PG_0316P00948	1076.18	PG_0316		AA01012P00036	5484.4	AA01012
SSA_1782P00385	1800.37	SSA_1782		SMU_1827P00123	2561.74	SMU_1827		FN1975P00898	1071	FN1975		PG_1407P00314	1076.3	PG_1407		AA00491P01090	5484.59	AA00491
SSA_0667P00038	1800.41	SSA_0667		SMU_1714cP00066	2562.82	SMU_1714c		FN0813P00648	1073	FN0813		PG_1101P00141	1076.37	PG_1101		AA01815P00954	5484.63	AA01815
SSA_1040P00680	1800.41	SSA_1040		SMU_1025P00088	2562.96	SMU_1025		FN1624P01212	1073	FN1624		PG_1027P00137	1076.41	PG_1027		AA02458P00252	5484.82	AA02458
SSA_2167P01619	1800.96	SSA_2167		SMU_932P00381	2563.63	SMU_932		FN1324P00709	1074	FN1324		PG_2036P00380	1076.96	PG_2036		AA00749P00483	5485.41	AA00749
SSA_1015P00211	1801.11	SSA_1015		SMU_1682cP00222	2563.96	SMU_1682c		FN1289P00268	1075	FN1289		PG_1479P00518	1077.29	PG_1479		AA00260P00220	5486.52	AA00260
SSA_0167P00790	1801.41	SSA_0167		SMU_113P00387	2564.63	SMU_113		FN1289P00270	1075	FN1289		PG_1625P00031	1077.52	PG_1625		AA01479P00267	5487.26	AA01479
SSA_1864P00314	1801.48	SSA_1864		SMU_594P00073	2565.37	SMU_594		FN1307P00372	1075	FN1307		PG_1021P00065	1078.37	PG_1021		AA02706P00081	5487.56	AA02706
SSA_2038P00836	1801.52	SSA_2038		SMU_1897P00012	2565.44	SMU_1897		FN1444P00011	1075	FN1444		PG_1500P02137	1078.7	PG_1500		AA01437P00959	5487.82	AA01437
SSA_0460P00079	1801.67	SSA_0460		SMU_1224P00547	2567.44	SMU_1224		FN2069P00832	1075	FN2069		PG_1719P00012	1078.85	PG_1719		AA01494P00203	5488.74	AA01494
SSA_0714P00261	1801.74	SSA_0714		SMU_46P00270	2567.45	SMU_46		FN1362P00561	1076	FN1362		PG_1774P00993	1079.41	PG_1774		AA02472P00307	5489.26	AA02472
SSA_1864P01253	1801.85	SSA_1864		SMU_724P00149	2570.74	SMU_724		FN0393P00280	1077	FN0393		PG_1480P00314	1079.52	PG_1480		AA01437P00984	5489.48	AA01437
SSA_0190P00126	1802.22	SSA_0190		SMU_1029P00228	2570.93	SMU_1029		FN0929P00187	1077	FN0929		PG_1186P00797	1079.82	PG_1186		AA02191P00304	5489.52	AA02191
SSA_1512P01127	1802.34	SSA_1512		SMU_239cP00261	2571	SMU_239c		FN1292P00579	1077	FN1292		PG_0869P00245	1079.85	PG_0869		AA02316P01218	5489.89	AA02316
SSA_1958P00639	1802.45	SSA_1958		SMU_790P00129	2571.48	SMU_790		FN1801P00388	1077	FN1801		PG_1761P00414	1080.22	PG_1761		AA02891P00722	5490.08	AA02891
SSA_1536P00076	1802.48	SSA_1536		SMU_243P00341	2572.19	SMU_243		FN0976P00048	1078	FN0976		PG_0172P00567	1080.37	PG_0172		AA00362P00501	5491.07	AA00362
SSA_2039P00761	1802.52	SSA_2039		SMU_115P00117	2573.63	SMU_115		FN1355P00764	1078	FN1355		PG_0713P00199	1080.55	PG_0713		AA01689P00441	5491.19	AA01689
SSA_1640P00116	1802.7	SSA_1640		SMU_270P00369	2574.67	SMU_270		FN0394P00037	1079	FN0394		PG_0753P01412	1081	PG_0753		AA02097P00115	5492.37	AA02097
SSA_1082P00297	1802.89	SSA_1082		SMU_642P00081	2575.59	SMU_642		FN0450P01720	1079	FN0450		PG_1485P00225	1081.15	PG_1485		AA01351P01513	5494.08	AA01351
SSA_0143P00010	1802.96	SSA_0143		SMU_1502cP00181	2575.78	SMU_1502c		FN1027P00240	1079	FN1027		PG_1530P00677	1081.18	PG_1530		AA00539P00001	5495.22	AA00539
SSA_1655P00150	1803	SSA_1655		SMU_1421P00770	2575.93	SMU_1421		FN0677P00654	1080	FN0677		PG_0864P00548	1082.26	PG_0864		AA01223P00399	5495.56	AA01223
SSA_1871P00887	1803.08	SSA_1871		SMU_416P00487	2576.48	SMU_416		FN0092P00676	1081	FN0092		PG_0144P00665	1083.08	PG_0144		AA01245P00670	5495.56	AA01245
SSA_0321P00473	1803.33	SSA_0321		SMU_84P00653	2579.18	SMU_84		FN0178P00720	1081	FN0178		PG_1978P00553	1083.15	PG_1978		AA00366P00627	5495.7	AA00366
SSA_1152P00414	1803.44	SSA_1152		SMU_116P00089	2579.41	SMU_116		FN0233P00515	1081	FN0233		PG_1887P00158	1083.19	PG_1887		AA02551P00027	5496.33	AA02551
SSA_0721P00489	1803.48	SSA_0721		SMU_1810P00661	2579.78	SMU_1810		FN0805P00561	1081	FN0805		PG_0499P00035	1083.96	PG_0499		AA02603P00632	5497.22	AA02603
SSA_0882P00008	1803.55	SSA_0882		SMU_1891cP00105	2580	SMU_1891c		FN0884P00651	1081	FN0884		PG_1497P00010	1084	PG_1497		AA02523P00202	5497.7	AA02523
SSA_2269P00075	1803.56	SSA_2269		SMU_1026P00136	2581.78	SMU_1026		FN0992P00125	1081	FN0992		PG_1554P00421	1084	PG_1554		AA01780P00331	5497.82	AA01780
SSA_1802P02745	1803.63	SSA_1802		SMU_1157cP01395	2581.96	SMU_1157c		FN1704P00291	1081	FN1704		PG_1870P00572	1084.04	PG_1870		AA01903P00074	5498.78	AA01903
SSA_1958P00612	1803.82	SSA_1958		SMU_94cP00045	2582.44	SMU_94c		FN1956P00249	1081	FN1956		PG_1497P00012	1084.52	PG_1497		AA00180P00131	5498.93	AA00180
SSA_0294P00012	1803.85	SSA_0294		SMU_2162cP00251	2585.56	SMU_2162c		FN1048P00851	1082	FN1048		PG_0848P00617	1085.07	PG_0848		AA00559P00039	5499	AA00559
SSA_1547P00209	1803.89	SSA_1547		SMU_1437P00029	2586.07	SMU_1437		FN1272P00547	1082	FN1272		PG_1178P00167	1085.07	PG_1178		AA02111P00321	5499.63	AA02111
SSA_2370P00980	1803.92	SSA_2370		SMU_809P00027	2588.85	SMU_809		FN0819P00643	1083	FN0819		PG_0843P00146	1085.3	PG_0843		AA01171P00334	5500.48	AA01171
SSA_1585P00297	1804	SSA_1585		SMU_431P00136	2589.41	SMU_431		FN1357P00909	1083	FN1357		PG_0556P00521	1085.41	PG_0556		AA00416P00273	5501.4	AA00416
SSA_1591P00787	1804.08	SSA_1591		SMU_1332cP00087	2589.78	SMU_1332c		FN0445P00601	1084	FN0445		PG_1484P00540	1085.45	PG_1484		AA00892P00126	5501.74	AA00892
SSA_1745P00081	1804.11	SSA_1745		SMU_1597cP00372	2589.82	SMU_1597c		FN0915P00216	1084	FN0915		PG_1186P00754	1086.15	PG_1186		AA00675P00447	5502	AA00675
SSA_0733P00294	1804.22	SSA_0733		SMU_346P00076	2590.3	SMU_346		FN1330P00785	1084	FN1330		PG_0428P00018	1086.19	PG_0428		AA01511P00329	5502.18	AA01511
SSA_0335P00033	1804.37	SSA_0335		SMU_955P00381	2590.44	SMU_955		FN1470P00976	1084	FN1470		PG_1311P00097	1086.3	PG_1311		AA01554P00513	5502.59	AA01554
SSA_0041P00149	1804.41	SSA_0041		SMU_1368P00018	2590.52	SMU_1368		FN2115P00287	1084	FN2115		PG_0459P00036	1086.37	PG_0459		AA02316P00230	5503.26	AA02316
SSA_1360P00142	1804.52	SSA_1360		SMU_1628P00295	2590.96	SMU_1628		FN0021P00083	1085	FN0021		PG_2222P00501	1086.7	PG_2222		AA02787P00795	5503.48	AA02787
SSA_0996P00083	1804.55	SSA_0996		SMU_1176P01095	2591.67	SMU_1176		FN0346P00319	1085	FN0346		PG_1516P00494	1086.96	PG_1516		AA00954P00431	5503.67	AA00954
SSA_0835P00236	1804.63	SSA_0835		SMU_39P00285	2591.71	SMU_39		FN0040P00378	1086	FN0040		PG_1442P00312	1087.33	PG_1442		AA02915P00091	5503.89	AA02915
SSA_1327P00109	1804.85	SSA_1327		SMU_1171cP00474	2592.74	SMU_1171c		FN0544P00864	1086	FN0544		PG_0850P00033	1087.41	PG_0850		AA01083P01656	5504.11	AA01083
SSA_1450P00081	1804.89	SSA_1450		SMU_1369P00008	2595.78	SMU_1369		FN2011P02128	1087	FN2011		PG_0428P00021	1088.07	PG_0428		AA02395P01399	5504.11	AA02395
SSA_1215P00062	1805.04	SSA_1215		SMU_116P00078	2595.93	SMU_116		FN0333P00182	1087.67	FN0333		PG_1522P00872	1088.85	PG_1522		AA00766P00018	5504.22	AA00766
SSA_0663P00128	1805.07	SSA_0663		SMU_115P00128	2596.07	SMU_115		FN0135P00228	1088	FN0135		PG_0032P01998	1088.93	PG_0032		AA01807P00425	5505.07	AA01807
SSA_0815P00183	1805.19	SSA_0815		SMU_174cP00214	2602.19	SMU_174c		FN0775P00496	1088	FN0775		PG_0499P00032	1089	PG_0499		AA01128P00017	5506.22	AA01128
SSA_1577P00244	1805.33	SSA_1577		SMU_1996P00612	2604.67	SMU_1996		FN1197P00231	1088	FN1197		PG_1535P00047	1089.41	PG_1535		AA00258P01272	5506.96	AA00258
SSA_1969P00325	1805.71	SSA_1969		SMU_29P00555	2605.08	SMU_29		FN1824P01013	1088	FN1824		PG_1202P02016	1089.89	PG_1202		AA02202P00428	5507.18	AA02202
SSA_2085P00267	1806	SSA_2085		SMU_1650P00161	2605.41	SMU_1650		FN1853P00190	1088	FN1853		PG_1176P00755	1089.92	PG_1176		AA00674P00344	5507.22	AA00674
SSA_1617P00018	1806.3	SSA_1617		SMU_2038P00830	2606.15	SMU_2038		FN0197P00388	1089	FN0197		PG_1436P01551	1090.3	PG_1436		AA01226P00010	5507.37	AA01226
SSA_2102P00816	1806.33	SSA_2102		SMU_1816cP00128	2607.89	SMU_1816c		FN0445P00602	1089	FN0445		PG_1871P00137	1090.78	PG_1871		AA00804P01489	5508.08	AA00804
SSA_2069P00201	1806.55	SSA_2069		SMU_1577cP00201	2608.93	SMU_1577c		FN1002P00873	1089	FN1002		PG_0684P02138	1090.85	PG_0684		AA02789P00541	5508.37	AA02789
SSA_0652P01125	1806.63	SSA_0652		SMU_1027P00502	2609.04	SMU_1027		FN1015P00289	1089	FN1015		PG_1505P00655	1091.26	PG_1505		AA00061P00228	5508.55	AA00061
SSA_0554P00102	1806.74	SSA_0554		SMU_652cP00154	2609.63	SMU_652c		FN1415P00775	1089	FN1415		PG_0938P01157	1091.45	PG_0938		AA00768P00245	5508.92	AA00768
SSA_1805P00052	1806.78	SSA_1805		SMU_1429P00087	2609.63	SMU_1429		FN1712P00166	1089	FN1712		PG_1475P00772	1092.67	PG_1475		AA02631P00413	5509.33	AA02631
SSA_1390P00109	1806.89	SSA_1390		SMU_574cP00468	2610.56	SMU_574c		FN1345P00049	1090	FN1345		PG_1535P00048	1093.04	PG_1535		AA02543P00419	5510.48	AA02543
SSA_1352P00176	1807.03	SSA_1352		SMU_2063P00891	2610.93	SMU_2063		FN1675P00176	1090	FN1675		PG_0864P00520	1093.07	PG_0864		AA00997P00346	5510.52	AA00997
SSA_1257P00512	1807.07	SSA_1257		SMU_1025P00078	2611.37	SMU_1025		FN1894P00432	1090	FN1894		PG_2080P00999	1093.22	PG_2080		AA02365P00536	5511.63	AA02365
SSA_2219P00794	1807.07	SSA_2219		SMU_112cP00080	2614.26	SMU_112c		FN0163P00828	1090.5	FN0163		PG_2013P00086	1093.44	PG_2013		AA00609P00078	5512.82	AA00609
SSA_0596P00117	1807.11	SSA_0596		SMU_1139cP00214	2614.81	SMU_1139c		FN0610P00010	1092	FN0610		PG_0424P00301	1093.63	PG_0424		AA01569P00148	5513.67	AA01569
SSA_2035P00354	1807.11	SSA_2035		SMU_1603P00256	2615.22	SMU_1603		FN1345P00040	1092	FN1345		PG_0354P00049	1094.48	PG_0354		AA02168P00502	5514.26	AA02168
SSA_2349P00488	1807.33	SSA_2349		SMU_79P00209	2615.33	SMU_79		FN0183P00369	1094	FN0183		PG_1754P00055	1094.59	PG_1754		AA00817P00392	5514.97	AA00817
SSA_0574P00449	1807.7	SSA_0574		SMU_1488cP00138	2615.37	SMU_1488c		FN2111P00259	1094	FN2111		PG_1571P00764	1094.85	PG_1571		AA02781P00648	5515.78	AA02781
SSA_1553P00586	1807.74	SSA_1553		SMU_1398P00012	2616.45	SMU_1398		FN0364P00436	1095	FN0364		PG_2220P00034	1094.89	PG_2220		AA02105P00489	5516.63	AA02105
SSA_1062P00145	1807.81	SSA_1062		SMU_2044P00066	2618.18	SMU_2044		FN0772P00374	1095	FN0772		PG_1439P00574	1095.41	PG_1439		AA00056P00243	5516.74	AA00056
SSA_1557P01062	1807.89	SSA_1557		SMU_734P00236	2618.41	SMU_734		FN0801P00487	1095	FN0801		PG_0713P00203	1095.56	PG_0713		AA02387P00474	5517.16	AA02387
SSA_0958P00063	1808.04	SSA_0958		SMU_1498P00400	2620.48	SMU_1498		FN0854P00365	1095	FN0854		PG_1475P00603	1095.67	PG_1475		AA02105P01003	5518.52	AA02105
SSA_0744P00355	1808.08	SSA_0744		SMU_577P01647	2620.81	SMU_577		FN1337P00465	1095	FN1337		PG_1755P00810	1096.55	PG_1755		AA02063P00302	5518.7	AA02063
SSA_1130P01083	1808.15	SSA_1130		SMU_375P00733	2620.93	SMU_375		FN2073P00016	1097.5	FN2073		PG_1477P00181	1096.63	PG_1477		AA02556P00305	5518.78	AA02556
SSA_0294P00009	1808.55	SSA_0294		SMU_2123P00346	2622.37	SMU_2123		FN0128P00330	1098	FN0128		PG_0337P00051	1097.18	PG_0337		AA02239P00098	5519.15	AA02239
SSA_2197P00307	1808.55	SSA_2197		SMU_953cP00918	2623.11	SMU_953c		FN0356P00227	1098	FN0356		PG_0873P00233	1097.18	PG_0873		AA02021P01122	5519.89	AA02021
SSA_1204P00491	1808.78	SSA_1204		SMU_384P00234	2623.18	SMU_384		FN0537P00478	1098	FN0537		PG_0860P00094	1097.7	PG_0860		AA00982P00174	5520.37	AA00982
SSA_1468P00580	1808.89	SSA_1468		SMU_1072cP00204	2623.7	SMU_1072c		FN0837P00206	1099	FN0837		PG_0032P00902	1097.85	PG_0032		AA01297P00848	5520.92	AA01297
SSA_1304P00105	1809.04	SSA_1304		SMU_935P00048	2624	SMU_935		FN1795P00760	1099	FN1795		PG_1337P00036	1097.93	PG_1337		AA01229P00146	5521.34	AA01229
SSA_2324P01197	1809.15	SSA_2324		SMU_117cP00817	2625.48	SMU_117c		FN1818P00219	1099	FN1818		PG_0684P00875	1098.11	PG_0684		AA00252P00129	5521.74	AA00252
SSA_2225P01385	1809.22	SSA_2225		SMU_239cP00482	2625.89	SMU_239c		FN0365P00036	1100	FN0365		PG_0215P00154	1098.18	PG_0215		AA01273P00085	5521.78	AA01273
SSA_0987P01240	1809.34	SSA_0987		SMU_1807cP00399	2626.45	SMU_1807c		FN0928P00190	1100.5	FN0928		PG_0459P00043	1098.19	PG_0459		AA01490P00635	5521.89	AA01490
SSA_0750P00299	1809.63	SSA_0750		SMU_1146cP00459	2627.11	SMU_1146c		FN1121P01141	1101	FN1121		PG_1617P00207	1098.3	PG_1617		AA01777P01026	5522	AA01777
SSA_0495P00262	1809.85	SSA_0495		SMU_2113cP00272	2627.81	SMU_2113c		FN0849P00192	1102	FN0849		PG_2044P00592	1098.33	PG_2044		AA00636P00538	5522.63	AA00636
SSA_0575P00098	1809.89	SSA_0575		SMU_564P00001	2628.59	SMU_564		FN1345P00272	1102	FN1345		PG_0016P00922	1098.41	PG_0016		AA02087P00715	5522.67	AA02087
SSA_1410P00239	1809.89	SSA_1410		SMU_1548cP00781	2629.37	SMU_1548c		FN0117P00266	1104	FN0117		PG_1383P00077	1098.59	PG_1383		AA00927P00583	5524.04	AA00927
SSA_1565P00153	1810.04	SSA_1565		SMU_876P00216	2630.93	SMU_876		FN1522P00366	1104	FN1522		PG_2081P00544	1098.78	PG_2081		AA01850P00535	5525.11	AA01850
SSA_1040P00468	1810.15	SSA_1040		SMU_1508cP00793	2631	SMU_1508c		FN0224P00023	1106	FN0224		PG_0822P00088	1099	PG_0822		AA00775P00216	5525.96	AA00775
SSA_1259P00649	1810.29	SSA_1259		SMU_1280cP00322	2631.82	SMU_1280c		FN0314P00199	1106	FN0314		PG_0557P00390	1099.15	PG_0557		AA00245P00146	5526.44	AA00245
SSA_1623P00086	1810.3	SSA_1623		SMU_1599P01717	2632.3	SMU_1599		FN0798P00106	1106	FN0798		PG_0069P01225	1099.33	PG_0069		AA02010P00045	5526.5	AA02010
SSA_0934P00410	1810.33	SSA_0934		SMU_61P00554	2633.41	SMU_61		FN0842P00150	1106	FN0842		PG_1214P01108	1099.59	PG_1214		AA01192P00157	5526.52	AA01192
SSA_2184P00117	1810.41	SSA_2184		SMU_438cP01121	2634.19	SMU_438c		FN0456P00178	1107	FN0456		PG_0499P00019	1099.67	PG_0499		AA01569P00180	5526.67	AA01569
SSA_1764P01450	1810.44	SSA_1764		SMU_1126P00311	2634.56	SMU_1126		FN0720P00151	1107	FN0720		PG_2078P00801	1099.67	PG_2078		AA02554P00461	5526.85	AA02554
SSA_0716P00004	1810.71	SSA_0716		SMU_1683cP00829	2635.15	SMU_1683c		FN1034P00126	1107	FN1034		PG_0283P00489	1099.74	PG_0283		AA02470P00797	5527.03	AA02470
SSA_2197P00256	1810.89	SSA_2197		SMU_655P00093	2636.55	SMU_655		FN1262P01331	1107	FN1262		PG_1507P02222	1100.26	PG_1507		AA01592P00200	5527.04	AA01592
SSA_0801P01240	1811.04	SSA_0801		SMU_60P00384	2636.59	SMU_60		FN1387P00501	1107	FN1387		PG_1176P00208	1100.33	PG_1176		AA01804P00354	5527.05	AA01804
SSA_2209P01664	1811.37	SSA_2209		SMU_1776cP00137	2639.18	SMU_1776c		FN1010P00236	1108	FN1010		PG_1617P00210	1100.52	PG_1617		AA03011P01323	5527.19	AA03011
SSA_0161P01809	1811.52	SSA_0161		SMU_928P01107	2639.4	SMU_928		FN1427P00634	1108	FN1427		PG_2119P00586	1100.96	PG_2119		AA01608P00156	5527.41	AA01608
SSA_1497P00022	1811.52	SSA_1497		SMU_1166cP00939	2639.74	SMU_1166c		FN1728P00151	1108	FN1728		PG_0713P00175	1101.04	PG_0713		AA01318P00088	5527.95	AA01318
SSA_1543P00215	1811.55	SSA_1543		SMU_1771cP00201	2639.78	SMU_1771c		FN0178P00193	1109	FN0178		PG_0814P00161	1101.07	PG_0814		AA02525P00845	5528.07	AA02525
SSA_2190P00393	1811.59	SSA_2190		SMU_855P00500	2639.93	SMU_855		FN1127P01699	1109	FN1127		PG_1978P00551	1101.48	PG_1978		AA00909P00183	5528.26	AA00909
SSA_0596P00129	1811.67	SSA_0596		SMU_1526cP00003	2640.48	SMU_1526c		FN0277P00146	1110	FN0277		PG_0340P00174	1102.04	PG_0340		AA01230P00376	5528.67	AA01230
SSA_1758P00416	1811.7	SSA_1758		SMU_167P00291	2641.82	SMU_167		FN0036P00308	1111	FN0036		PG_1535P00043	1102.07	PG_1535		AA01488P00306	5528.78	AA01488
SSA_1520P01056	1811.74	SSA_1520		SMU_2076cP00043	2642.93	SMU_2076c		FN0842P00148	1111	FN0842		PG_1625P00038	1102.19	PG_1625		AA00407P00505	5529.3	AA00407
SSA_2099P00431	1811.77	SSA_2099		SMU_955P00392	2643.15	SMU_955		FN1969P00200	1111	FN1969		PG_0287P00079	1102.93	PG_0287		AA01001P00481	5529.52	AA01001
SSA_2284P00806	1811.78	SSA_2284		SMU_1282P00100	2643.74	SMU_1282		FN0219P00001	1112	FN0219		PG_1505P00016	1104.3	PG_1505		AA02191P00303	5530.15	AA02191
SSA_1010P00125	1811.89	SSA_1010		SMU_25P00378	2644.08	SMU_25		FN0238P00764	1112	FN0238		PG_0864P00541	1104.33	PG_0864		AA00202P00263	5530.19	AA00202
SSA_1568P00427	1812.19	SSA_1568		SMU_28P00237	2645.18	SMU_28		FN0848P00365	1112	FN0848		PG_2037P00103	1105.41	PG_2037		AA02586P00151	5530.22	AA02586
SSA_2173P00581	1812.19	SSA_2173		SMU_1243P00390	2646.56	SMU_1243		FN1240P00397	1112	FN1240		PG_1555P00156	1105.63	PG_1555		AA01850P00569	5530.44	AA01850
SSA_1113P00287	1812.22	SSA_1113		SMU_655P00094	2648.07	SMU_655		FN0617P00857	1113	FN0617		PG_1138P00985	1105.74	PG_1138		AA00939P01736	5530.48	AA00939
SSA_0109P00071	1812.26	SSA_0109		SMU_115P00025	2649.11	SMU_115		FN1121P01385	1113	FN1121		PG_1571P01249	1105.85	PG_1571		AA02506P00689	5531.07	AA02506
SSA_1554P00176	1812.44	SSA_1554		SMU_1545cP00033	2649.48	SMU_1545c		FN0661P00111	1113.5	FN0661		PG_0516P00725	1105.93	PG_0516		AA01928P00807	5531.41	AA01928
SSA_1792P00152	1812.55	SSA_1792		SMU_1673P00089	2652.37	SMU_1673		FN0300P00535	1114	FN0300		PG_1505P00004	1106.7	PG_1505		AA01249P00062	5531.67	AA01249
SSA_0871P00236	1812.67	SSA_0871		SMU_1011P00430	2652.41	SMU_1011		FN1700P00150	1114	FN1700		PG_0428P00026	1107.52	PG_0428		AA00151P01555	5533.45	AA00151
SSA_1892P00041	1812.67	SSA_1892		SMU_2059cP00499	2652.52	SMU_2059c		FN1849P00742	1114	FN1849		PG_0753P00489	1107.59	PG_0753		AA03010P00258	5533.52	AA03010
SSA_2366P00087	1812.78	SSA_2366		SMU_293P00293	2652.81	SMU_293		FN0045P00614	1115	FN0045		PG_1475P00912	1107.7	PG_1475		AA00229P01561	5533.63	AA00229
SSA_1148P00603	1812.89	SSA_1148		SMU_385P00001	2652.96	SMU_385		FN0830P00354	1115	FN0830		PG_1435P00087	1107.96	PG_1435		AA00512P00099	5533.74	AA00512
SSA_0781P00313	1812.93	SSA_0781		SMU_115P00127	2653.96	SMU_115		FN0439P00011	1116	FN0439		PG_1021P00054	1109	PG_1021		AA00969P00378	5534.11	AA00969
SSA_1703P01219	1813	SSA_1703		SMU_1582cP00076	2654.19	SMU_1582c		FN0907P00386	1116	FN0907		PG_1504P00354	1109.37	PG_1504		AA01682P00194	5534.92	AA01682
SSA_1023P00407	1813.07	SSA_1023		SMU_40P00038	2654.48	SMU_40		FN0038P00139	1117	FN0038		PG_1142P00106	1110.11	PG_1142		AA02220P00686	5535	AA02220
SSA_0352P00811	1813.11	SSA_0352		SMU_1605P00373	2655.07	SMU_1605		FN1063P00276	1117	FN1063		PG_1138P00957	1110.15	PG_1138		AA01229P00180	5535.37	AA01229
SSA_0620P00290	1813.15	SSA_0620		SMU_1148P00703	2655.19	SMU_1148		FN1218P00523	1117	FN1218		PG_0864P00538	1110.48	PG_0864		AA01437P00980	5536.41	AA01437
SSA_1544P00130	1813.15	SSA_1544		SMU_218P00241	2655.59	SMU_218		FN1731P00424	1117	FN1731		PG_1021P00056	1110.52	PG_1021		AA00606P00918	5536.48	AA00606
SSA_1543P00011	1813.37	SSA_1543		SMU_682P01845	2656.18	SMU_682		FN1496P00209	1118	FN1496		PG_1783P00019	1111.37	PG_1783		AA01158P00192	5536.89	AA01158
SSA_1536P00277	1813.48	SSA_1536		SMU_1707cP00090	2658.93	SMU_1707c		FN0290P01289	1119	FN0290		PG_0127P00270	1112.04	PG_0127		AA02003P00443	5537.22	AA02003
SSA_1231P00549	1813.63	SSA_1231		SMU_89cP00088	2658.96	SMU_89c		FN0679P00594	1119	FN0679		PG_1229P00157	1112.04	PG_1229		AA01482P00006	5538.85	AA01482
SSA_0468P00216	1813.63	SSA_0468		SMU_655P00091	2661.22	SMU_655		FN1406P00652	1119	FN1406		PG_0441P00860	1112.85	PG_0441		AA00591P01513	5539.19	AA00591
SSA_1390P00102	1813.78	SSA_1390		SMU_491P00277	2662.37	SMU_491		FN0484P00129	1121	FN0484		PG_1524P00470	1113.04	PG_1524		AA02195P00344	5539.74	AA02195
SSA_0079P00540	1813.85	SSA_0079		SMU_310P00097	2662.81	SMU_310		FN0871P00280	1121	FN0871		PG_0719P01192	1113.11	PG_0719		AA02965P00037	5539.82	AA02965
SSA_1418P00169	1813.85	SSA_1418		SMU_1297P00324	2663.07	SMU_1297		FN2101P00724	1121	FN2101		PG_0842P00751	1113.56	PG_0842		AA03003P00814	5540.04	AA03003
SSA_2266P00873	1813.96	SSA_2266		SMU_1394P00044	2664.03	SMU_1394		FN0499P01526	1121.67	FN0499		PG_0228P00089	1113.59	PG_0228		AA00347P00340	5541.96	AA00347
SSA_0018P00414	1814	SSA_0018		SMU_594P00075	2665.33	SMU_594		FN1362P00581	1122	FN1362		PG_1869P00044	1113.89	PG_1869		AA01196P00535	5541.96	AA01196
SSA_2150P00070	1814.15	SSA_2150		SMU_1397cP00115	2665.74	SMU_1397c		FN2021P00320	1122	FN2021		PG_1870P00182	1113.89	PG_1870		AA01873P00632	5541.96	AA01873
SSA_2077P00337	1814.3	SSA_2077		SMU_391cP00245	2667.08	SMU_391c		FN0133P00379	1123	FN0133		PG_1857P00006	1114	PG_1857		AA00734P00069	5542.96	AA00734
SSA_1363P00927	1814.37	SSA_1363		SMU_1643cP00237	2668.04	SMU_1643c		FN1373P00042	1123	FN1373		PG_1522P00604	1115.33	PG_1522		AA01515P00083	5544	AA01515
SSA_2148P00396	1814.41	SSA_2148		SMU_1398P00019	2668.41	SMU_1398		FN0835P00227	1124	FN0835		PG_2077P00133	1115.52	PG_2077		AA02784P02472	5544.15	AA02784
SSA_0311P00289	1814.45	SSA_0311		SMU_136cP00138	2669.96	SMU_136c		FN0884P00654	1124	FN0884		PG_2204P00273	1116.63	PG_2204		AA02731P00492	5545	AA02731
SSA_0041P00147	1814.59	SSA_0041		SMU_488P00662	2670	SMU_488		FN1195P00388	1124	FN1195		PG_2221P00104	1116.74	PG_2221		AA01694P00245	5545.3	AA01694
SSA_0678P00084	1814.59	SSA_0678		SMU_346P00001	2672.7	SMU_346		FN1412P01004	1124	FN1412		PG_1515P00716	1116.78	PG_1515		AA01840P00186	5546.37	AA01840
SSA_1122P00092	1814.67	SSA_1122		SMU_1546P00351	2673.67	SMU_1546		FN1916P00137	1124	FN1916		PG_2220P00025	1116.81	PG_2220		AA00151P00960	5546.52	AA00151
SSA_1684P00730	1815	SSA_1684		SMU_1810P00666	2674.63	SMU_1810		FN1077P00002	1125	FN1077		PG_0354P00047	1117.52	PG_0354		AA02604P00493	5547.78	AA02604
SSA_0294P00006	1815.11	SSA_0294		SMU_94cP00049	2674.85	SMU_94c		FN1714P00365	1125	FN1714		PG_2148P00306	1117.89	PG_2148		AA02128P01485	5548.55	AA02128
SSA_0850P00400	1815.11	SSA_0850		SMU_1810P00663	2675.33	SMU_1810		FN0590P00310	1126	FN0590		PG_1535P00046	1118.11	PG_1535		AA01973P00541	5549.89	AA01973
SSA_1084P00789	1815.37	SSA_1084		SMU_1502cP00173	2675.37	SMU_1502c		FN0420P00427	1127.5	FN0420		PG_0064P00062	1118.22	PG_0064		AA00862P00071	5550	AA00862
SSA_0113P00207	1815.59	SSA_0113		SMU_1597cP00129	2675.63	SMU_1597c		FN0526P00350	1128	FN0526		PG_0140P00247	1118.48	PG_0140		AA01201P00562	5550.33	AA01201
SSA_1398P00204	1815.67	SSA_1398		SMU_1780P00688	2675.89	SMU_1780		FN0891P00175	1129.5	FN0891		PG_1535P00050	1118.7	PG_1535		AA01062P00002	5550.34	AA01062
SSA_1410P00019	1815.81	SSA_1410		SMU_1226cP00232	2676.33	SMU_1226c		FN1275P00580	1130	FN1275		PG_2112P00955	1118.78	PG_2112		AA01391P02334	5550.78	AA01391
SSA_0497P00794	1816.04	SSA_0497		SMU_657P00541	2676.33	SMU_657		FN1331P00493	1130	FN1331		PG_1530P00598	1118.93	PG_1530		AA00647P00264	5550.81	AA00647
SSA_2056P00712	1816.26	SSA_2056		SMU_689P00304	2677.15	SMU_689		FN0581P00584	1131	FN0581		PG_1595P00171	1119.33	PG_1595		AA00054P00064	5550.82	AA00054
SSA_0352P00538	1816.3	SSA_0352		SMU_28P00335	2677.93	SMU_28		FN0992P00802	1131	FN0992		PG_0816P00335	1120.11	PG_0816		AA01928P01512	5550.93	AA01928
SSA_1167P01173	1816.45	SSA_1167		SMU_370P00464	2678.59	SMU_370		FN1343P00024	1131	FN1343		PG_0660P00093	1120.33	PG_0660		AA02676P00396	5551.15	AA02676
SSA_0906P03059	1816.63	SSA_0906		SMU_644P00195	2680.56	SMU_644		FN1998P00120	1131	FN1998		PG_1861P00039	1120.44	PG_1861		AA01526P00492	5551.7	AA01526
SSA_1128P00520	1816.74	SSA_1128		SMU_1008P00370	2680.96	SMU_1008		FN0010P00604	1132	FN0010		PG_2003P00218	1120.82	PG_2003		AA02604P00632	5551.96	AA02604
SSA_1627P00041	1816.85	SSA_1627		SMU_489P00134	2681.89	SMU_489		FN0394P00060	1132	FN0394		PG_0032P00887	1120.89	PG_0032		AA00662P00269	5552.3	AA00662
SSA_0725P00161	1816.89	SSA_0725		SMU_309P00657	2682.78	SMU_309		FN0766P00198	1132	FN0766		PG_1856P00033	1121.7	PG_1856		AA02306P00075	5552.52	AA02306
SSA_0460P00088	1816.93	SSA_0460		SMU_759P00705	2684.52	SMU_759		FN1414P00608	1133	FN1414		PG_0181P00681	1121.74	PG_0181		AA01843P00413	5553.3	AA01843
SSA_1764P01460	1816.93	SSA_1764		SMU_2161cP00080	2684.81	SMU_2161c		FN1487P00296	1133	FN1487		PG_1337P00045	1121.89	PG_1337		AA00223P01150	5553.96	AA00223
SSA_0109P00234	1816.96	SSA_0109		SMU_2058P00231	2685.85	SMU_2058		FN2079P00267	1133	FN2079		PG_1229P00158	1122.37	PG_1229		AA02114P01226	5555.11	AA02114
SSA_0591P00485	1816.96	SSA_0591		SMU_1598P00151	2686.97	SMU_1598		FN0758P00756	1134	FN0758		PG_0665P01502	1122.41	PG_0665		AA01419P00527	5555.48	AA01419
SSA_2216P00269	1817.04	SSA_2216		SMU_921P00051	2689.22	SMU_921		FN0316P00148	1135	FN0316		PG_0459P00065	1122.59	PG_0459		AA00311P00434	5555.52	AA00311
SSA_1294P00248	1817.07	SSA_1294		SMU_1705P00024	2690.85	SMU_1705		FN0892P00169	1135	FN0892		PG_0327P00716	1122.89	PG_0327		AA01063P00521	5556.52	AA01063
SSA_1476P00261	1817.07	SSA_1476		SMU_1704P00268	2691.45	SMU_1704		FN0183P01255	1136	FN0183		PG_1589P00180	1123.55	PG_1589		AA02525P00186	5558.18	AA02525
SSA_0918P00225	1817.15	SSA_0918		SMU_1035P00149	2692.59	SMU_1035		FN0191P01085	1137	FN0191		PG_2220P00014	1123.93	PG_2220		AA02838P00184	5558.81	AA02838
SSA_1420P00440	1817.15	SSA_1420		SMU_1368P00020	2692.7	SMU_1368		FN1121P01387	1137	FN1121		PG_0127P00001	1124.04	PG_0127		AA01276P00349	5559.3	AA01276
SSA_1864P00310	1817.3	SSA_1864		SMU_391cP00236	2694.44	SMU_391c		FN1367P00477	1137	FN1367		PG_0459P00061	1124.22	PG_0459		AA01577P00333	5559.41	AA01577
SSA_1805P00279	1817.59	SSA_1805		SMU_2134P00495	2694.96	SMU_2134		FN1763P00154	1137	FN1763		PG_1229P00155	1124.37	PG_1229		AA00675P00457	5559.63	AA00675
SSA_1329P00530	1817.7	SSA_1329		SMU_1124P00069	2695.48	SMU_1124		FN0778P00795	1138	FN0778		PG_1409P00174	1124.96	PG_1409		AA00942P00394	5560.26	AA00942
SSA_1215P00071	1817.78	SSA_1215		SMU_2094cP00046	2695.67	SMU_2094c		FN0853P00872	1138	FN0853		PG_1900P00475	1125.08	PG_1900		AA02830P00105	5561.37	AA02830
SSA_1180P00022	1818.04	SSA_1180		SMU_921P00053	2695.7	SMU_921		FN0998P00126	1138	FN0998		PG_2157P00168	1125.3	PG_2157		AA00816P00122	5561.41	AA00816
SSA_1694P00022	1818.41	SSA_1694		SMU_2033cP00168	2696.59	SMU_2033c		FN0411P00146	1139	FN0411		PG_0820P00768	1125.33	PG_0820		AA01796P00103	5562	AA01796
SSA_1058P00917	1818.55	SSA_1058		SMU_1888P00060	2696.63	SMU_1888		FN0579P00743	1139	FN0579		PG_0575P01064	1125.44	PG_0575		AA02026P00445	5562.52	AA02026
SSA_1154P00519	1818.89	SSA_1154		SMU_995P00527	2696.78	SMU_995		FN1373P00069	1139	FN1373		PG_0649P00055	1125.52	PG_0649		AA00974P01412	5563.04	AA00974
SSA_1332P00196	1818.96	SSA_1332		SMU_856P00022	2698.52	SMU_856		FN0232P00062	1140	FN0232		PG_2043P00539	1125.63	PG_2043		AA02706P01053	5563.04	AA02706
SSA_0460P00083	1819	SSA_0460		SMU_121P00131	2698.82	SMU_121		FN1384P00043	1140	FN1384		PG_1861P00041	1126.33	PG_1861		AA02482P00546	5563.33	AA02482
SSA_0758P01103	1819.15	SSA_0758		SMU_1249cP00437	2699	SMU_1249c		FN0711P00179	1142	FN0711		PG_1535P00052	1126.52	PG_1535		AA02219P00859	5563.74	AA02219
SSA_0318P00217	1819.26	SSA_0318		SMU_1163cP00148	2699.04	SMU_1163c		FN1373P00063	1142	FN1373		PG_1504P00377	1126.55	PG_1504		AA01961P00865	5564.44	AA01961
SSA_1841P00157	1819.52	SSA_1841		SMU_1470cP00432	2700.45	SMU_1470c		FN1715P00980	1142	FN1715		PG_1943P01027	1126.66	PG_1943		AA01594P01264	5565.41	AA01594
SSA_0449P00501	1819.59	SSA_0449		SMU_385P00250	2700.55	SMU_385		FN0730P00216	1142.5	FN0730		PG_0610P00323	1126.89	PG_0610		AA02294P01365	5565.59	AA02294
SSA_2351P00486	1819.63	SSA_2351		SMU_05P00133	2701.96	SMU_05		FN0853P00605	1143	FN0853		PG_0172P00514	1127.52	PG_0172		AA02393P00402	5565.96	AA02393
SSA_1148P00616	1819.96	SSA_1148		SMU_2161cP00071	2702.07	SMU_2161c		FN1899P00135	1143	FN1899		PG_1861P00040	1127.59	PG_1861		AA01881P00325	5565.96	AA01881
SSA_2347P00643	1820.07	SSA_2347		SMU_1650P00163	2702.85	SMU_1650		FN2012P00473	1143	FN2012		PG_0295P00866	1127.74	PG_0295		AA00347P00083	5566.04	AA00347
SSA_2347P00373	1820.11	SSA_2347		SMU_1031P00013	2703.59	SMU_1031		FN1260P01139	1144	FN1260		PG_0499P00029	1127.85	PG_0499		AA02864P00938	5566.63	AA02864
SSA_1410P00015	1820.33	SSA_1410		SMU_512cP00344	2705.74	SMU_512c		FN1559P00625	1144	FN1559		PG_0287P00559	1128.18	PG_0287		AA01992P00569	5567.44	AA01992
SSA_1516P00499	1820.37	SSA_1516		SMU_431P00260	2705.85	SMU_431		FN1877P00857	1144	FN1877		PG_0129P01048	1128.56	PG_0129		AA01171P00085	5568.04	AA01171
SSA_1588P02029	1820.41	SSA_1588		SMU_384P00235	2706.59	SMU_384		FN1833P00270	1144.5	FN1833		PG_0499P00021	1128.96	PG_0499		AA00954P00514	5568.48	AA00954
SSA_2361P00477	1820.44	SSA_2361		SMU_40P00041	2708.3	SMU_40		FN1730P01261	1145	FN1730		PG_0354P00050	1129	PG_0354		AA01569P00171	5568.96	AA01569
SSA_0608P00729	1820.59	SSA_0608		SMU_955P00367	2708.85	SMU_955		FN0907P00392	1146	FN0907		PG_1040P00296	1129.37	PG_1040		AA01339P00297	5569.04	AA01339
SSA_0111P00018	1820.59	SSA_0111		SMU_1048P00054	2709.15	SMU_1048		FN1650P00332	1146	FN1650		PG_2133P00423	1129.93	PG_2133		AA00344P00168	5569.78	AA00344
SSA_0449P00476	1820.67	SSA_0449		SMU_1386P00561	2712.81	SMU_1386		FN1877P00098	1146	FN1877		PG_2079P00078	1130.41	PG_2079		AA01394P00605	5571.89	AA01394
SSA_1441P00029	1820.85	SSA_1441		SMU_1344cP00725	2713.78	SMU_1344c		FN1991P00893	1146	FN1991		PG_2003P00201	1130.52	PG_2003		AA02134P01029	5572.22	AA02134
SSA_1239P00322	1820.96	SSA_1239		SMU_87P00482	2715.07	SMU_87		FN1217P00036	1147	FN1217		PG_1632P00678	1130.96	PG_1632		AA01517P00170	5572.37	AA01517
SSA_2154P00258	1821.11	SSA_2154		SMU_2162cP00253	2715.44	SMU_2162c		FN0343P00143	1148	FN0343		PG_1617P00212	1131	PG_1617		AA02713P00438	5573.07	AA02713
SSA_0490P00230	1821.19	SSA_0490		SMU_1243P00402	2716.11	SMU_1243		FN0450P01497	1148	FN0450		PG_1571P01262	1131.48	PG_1571		AA01140P00639	5574.07	AA01140
SSA_1050P00287	1821.33	SSA_1050		SMU_1502cP00170	2717.04	SMU_1502c		FN0365P00038	1149	FN0365		PG_1895P00570	1131.82	PG_1895		AA00636P00514	5574.41	AA00636
SSA_1104P00100	1821.44	SSA_1104		SMU_175P00034	2717.63	SMU_175		FN0871P00276	1149	FN0871		PG_0723P00193	1131.85	PG_0723		AA01579P00859	5574.59	AA01579
SSA_0792P00039	1821.45	SSA_0792		SMU_574cP00369	2718.03	SMU_574c		FN0422P02334	1151	FN0422		PG_0562P00410	1132	PG_0562		AA02285P00483	5574.7	AA02285
SSA_1684P00813	1821.48	SSA_1684		SMU_630P00459	2719.07	SMU_630		FN1483P00049	1151	FN1483		PG_0234P00471	1132.08	PG_0234		AA02285P00512	5575.04	AA02285
SSA_0375P00107	1821.52	SSA_0375		SMU_432P00446	2719.07	SMU_432		FN0271P00457	1152	FN0271		PG_1895P00596	1132.37	PG_1895		AA01608P00383	5575.37	AA01608
SSA_0852P01775	1821.59	SSA_0852		SMU_954P00028	2719.33	SMU_954		FN0720P00311	1152	FN0720		PG_1439P00746	1132.41	PG_1439		AA00564P00879	5575.74	AA00564
SSA_1201P00552	1821.59	SSA_1201		SMU_1926P00460	2721.82	SMU_1926		FN0896P00164	1152	FN0896		PG_0893P00053	1132.7	PG_0893		AA01794P00705	5576.33	AA01794
SSA_1202P00077	1821.89	SSA_1202		SMU_491P00259	2724.19	SMU_491		FN1293P00212	1152	FN1293		PG_0572P00064	1133.26	PG_0572		AA01226P00008	5577.71	AA01226
SSA_0392P00231	1822.22	SSA_0392		SMU_14P00318	2725.67	SMU_14		FN1498P00730	1152	FN1498		PG_0016P00676	1133.48	PG_0016		AA00766P00001	5578.22	AA00766
SSA_1219P00086	1822.22	SSA_1219		SMU_1094P00414	2726.44	SMU_1094		FN0266P00648	1153	FN0266		PG_1530P00615	1133.56	PG_1530		AA01209P00354	5578.89	AA01209
SSA_2237P00564	1822.26	SSA_2237		SMU_490P00420	2726.63	SMU_490		FN0701P01290	1153	FN0701		PG_2131P00963	1133.66	PG_2131		AA02544P00482	5579.15	AA02544
SSA_0132P00608	1822.26	SSA_0132		SMU_451P00008	2728.48	SMU_451		FN0037P00327	1154	FN0037		PG_0199P00079	1134.63	PG_0199		AA02328P00281	5581.11	AA02328
SSA_2181P00380	1822.34	SSA_2181		SMU_564P00004	2729.48	SMU_564		FN2085P00392	1154	FN2085		PG_1059P00015	1135.37	PG_1059		AA01756P00506	5581.37	AA01756
SSA_2274P00364	1822.48	SSA_2274		SMU_496P00146	2729.56	SMU_496		FN0334P00205	1155	FN0334		PG_0174P01928	1135.44	PG_0174		AA02000P00597	5582.44	AA02000
SSA_1723P00191	1822.56	SSA_1723		SMU_1506cP01112	2729.7	SMU_1506c		FN1487P00307	1155	FN1487		PG_0929P00103	1135.81	PG_0929		AA02446P00317	5583.93	AA02446
SSA_1942P00464	1822.59	SSA_1942		SMU_886P00766	2729.7	SMU_886		FN0117P00268	1156	FN0117		PG_0183P02443	1136.11	PG_0183		AA02239P00090	5584.63	AA02239
SSA_1937P00226	1822.78	SSA_1937		SMU_1526cP00002	2731.82	SMU_1526c		FN1406P00421	1156	FN1406		PG_2186P00197	1136.11	PG_2186		AA00290P00080	5584.89	AA00290
SSA_0860P00825	1823	SSA_0860		SMU_459P00055	2733.26	SMU_459		FN0119P00080	1157	FN0119		PG_0926P00130	1138.22	PG_0926		AA00946P00078	5586	AA00946
SSA_2313P00129	1823.04	SSA_2313		SMU_558P02625	2733.56	SMU_558		FN0414P02351	1157	FN0414		PG_1435P00083	1138.26	PG_1435		AA02307P00474	5586.44	AA02307
SSA_2137P00092	1823.04	SSA_2137		SMU_1816cP00140	2733.85	SMU_1816c		FN1453P00193	1157	FN1453		PG_0866P00165	1138.37	PG_0866		AA02157P00354	5586.74	AA02157
SSA_0177P00906	1823.11	SSA_0177		SMU_928P01119	2734.3	SMU_928		FN1531P00525	1157	FN1531		PG_1027P00139	1138.7	PG_1027		AA00832P00251	5587.11	AA00832
SSA_0678P00072	1823.37	SSA_0678		SMU_1584cP00860	2734.89	SMU_1584c		FN0005P00415	1158	FN0005		PG_1515P00371	1139	PG_1515		AA01843P00407	5588.15	AA01843
SSA_0078P00819	1823.52	SSA_0078		SMU_655P00088	2736.3	SMU_655		FN1004P00405	1158	FN1004		PG_0144P00844	1139.18	PG_0144		AA00344P00133	5588.59	AA00344
SSA_0698P00957	1823.59	SSA_0698		SMU_984P00303	2736.85	SMU_984		FN1147P00198	1158	FN1147		PG_1304P01099	1139.59	PG_1304		AA02310P00136	5588.78	AA02310
SSA_2154P00030	1823.85	SSA_2154		SMU_1498P00545	2737.56	SMU_1498		FN1450P00358	1158	FN1450		PG_0682P01499	1139.89	PG_0682		AA00654P00574	5589.39	AA00654
SSA_0393P00042	1824.33	SSA_0393		SMU_1296P00705	2737.63	SMU_1296		FN0584P00201	1159	FN0584		PG_0927P00001	1139.96	PG_0927		AA00434P01738	5589.52	AA00434
SSA_0469P00454	1824.44	SSA_0469		SMU_1951cP01569	2737.96	SMU_1951c		FN0561P00254	1160	FN0561		PG_0227P00771	1140.07	PG_0227		AA01229P00177	5589.66	AA01229
SSA_1212P00685	1824.67	SSA_1212		SMU_1765cP00176	2738.7	SMU_1765c		FN0701P01157	1160	FN0701		PG_1725P00195	1140.33	PG_1725		AA01896P00038	5590.3	AA01896
SSA_2112P00030	1824.7	SSA_2112		SMU_721P00314	2739.3	SMU_721		FN1512P00397	1160	FN1512		PG_0499P00013	1140.37	PG_0499		AA02528P01531	5590.44	AA02528
SSA_2150P00154	1824.78	SSA_2150		SMU_272P00127	2739.63	SMU_272		FN1704P00826	1160	FN1704		PG_1963P00436	1140.59	PG_1963		AA01778P00477	5590.74	AA01778
SSA_2382P00460	1824.89	SSA_2382		SMU_1509P00194	2740.26	SMU_1509		FN0907P00389	1161	FN0907		PG_0649P00057	1140.96	PG_0649		AA00657P00922	5591.3	AA00657
SSA_0578P00160	1824.96	SSA_0578		SMU_976P00051	2740.33	SMU_976		FN1312P00350	1161	FN1312		PG_0032P01574	1141.18	PG_0032		AA01098P00473	5591.93	AA01098
SSA_0761P00090	1825.08	SSA_0761		SMU_595P00028	2741.81	SMU_595		FN1801P01021	1162	FN1801		PG_1491P00114	1141.63	PG_1491		AA01644P01354	5592.22	AA01644
SSA_1564P00211	1825.37	SSA_1564		SMU_1452P00519	2742.07	SMU_1452		FN0756P00018	1163	FN0756		PG_0344P00286	1142.04	PG_0344		AA01259P00383	5592.67	AA01259
SSA_1376P00336	1825.44	SSA_1376		SMU_1337cP00666	2744.44	SMU_1337c		FN0119P00079	1164	FN0119		PG_1972P00574	1142.04	PG_1972		AA00992P00384	5592.78	AA00992
SSA_0763P00154	1825.45	SSA_0763		SMU_925P00001	2744.48	SMU_925		FN0284P00255	1164	FN0284		PG_1378P00223	1142.33	PG_1378		AA01043P00128	5593.63	AA01043
SSA_2283P00216	1825.48	SSA_2283		SMU_1282P00435	2745.33	SMU_1282		FN0973P00718	1164	FN0973		PG_0499P00023	1142.67	PG_0499		AA01249P00075	5594.08	AA01249
SSA_0338P00658	1825.52	SSA_0338		SMU_594P00077	2745.41	SMU_594		FN1582P00801	1164	FN1582		PG_1966P00031	1143.48	PG_1966		AA01681P00091	5594.52	AA01681
SSA_1656P00458	1825.67	SSA_1656		SMU_1410P00375	2745.74	SMU_1410		FN0004P00496	1165	FN0004		PG_0938P01019	1143.74	PG_0938		AA01906P00308	5595.07	AA01906
SSA_0952P00188	1825.71	SSA_0952		SMU_1332cP00089	2746.92	SMU_1332c		FN0060P00596	1165	FN0060		PG_0133P01239	1143.81	PG_0133		AA01628P00624	5595.59	AA01628
SSA_2159P00166	1825.74	SSA_2159		SMU_109P00962	2747.07	SMU_109		FN1026P00002	1165	FN1026		PG_2076P00390	1143.85	PG_2076		AA02097P00125	5596.63	AA02097
SSA_0515P00110	1825.85	SSA_0515		SMU_1368P00015	2747.83	SMU_1368		FN1725P01118	1165	FN1725		PG_2112P00349	1143.85	PG_2112		AA00234P00552	5596.89	AA00234
SSA_2265P00641	1825.85	SSA_2265		SMU_2037P01177	2747.93	SMU_2037		FN1907P00140	1166	FN1907		PG_1485P00245	1145	PG_1485		AA00671P00071	5597.92	AA00671
SSA_1820P00545	1826	SSA_1820		SMU_1094P00422	2748.48	SMU_1094		FN0826P00893	1166.5	FN0826		PG_1625P00026	1145.44	PG_1625		AA02604P00048	5598.3	AA02604
SSA_1132P00186	1826.04	SSA_1132		SMU_1477P00132	2748.59	SMU_1477		FN0108P00226	1167	FN0108		PG_1859P00274	1145.59	PG_1859		AA01895P00318	5599.04	AA01895
SSA_0886P00869	1826.08	SSA_0886		SMU_1535P02292	2749.45	SMU_1535		FN0315P00012	1167	FN0315		PG_2112P00089	1145.67	PG_2112		AA02388P00795	5599.04	AA02388
SSA_0033P00139	1826.26	SSA_0033		SMU_936P00426	2749.52	SMU_936		FN0346P00325	1167	FN0346		PG_2226P01160	1145.74	PG_2226		AA02144P00896	5599.48	AA02144
SSA_2049P01946	1826.37	SSA_2049		SMU_1810P00665	2750	SMU_1810		FN0980P00025	1167	FN0980		PG_0683P00234	1145.85	PG_0683		AA00491P01427	5600.11	AA00491
SSA_1699P00228	1826.92	SSA_1699		SMU_1317cP00003	2750.48	SMU_1317c		FN0548P00066	1168	FN0548		PG_0829P00362	1146.37	PG_0829		AA00460P00063	5600.96	AA00460
SSA_1922P00006	1827.08	SSA_1922		SMU_1250cP00053	2750.63	SMU_1250c		FN1716P00283	1168	FN1716		PG_0354P00018	1146.63	PG_0354		AA02381P00255	5602.41	AA02381
SSA_1333P00107	1827.26	SSA_1333		SMU_1545cP00047	2750.78	SMU_1545c		FN0615P01283	1168.5	FN0615		PG_1617P00209	1147.41	PG_1617		AA01125P00368	5605	AA01125
SSA_1037P00123	1827.33	SSA_1037		SMU_265P00065	2751.59	SMU_265		FN1321P00613	1169	FN1321		PG_2222P00494	1147.44	PG_2222		AA02576P00179	5605.04	AA02576
SSA_0796P00894	1827.33	SSA_0796		SMU_115P00133	2751.96	SMU_115		FN0555P00364	1169.5	FN0555		PG_0829P00367	1147.7	PG_0829		AA01679P00459	5605.52	AA01679
SSA_2118P00486	1827.37	SSA_2118		SMU_1597cP00130	2754.22	SMU_1597c		FN0191P01082	1170	FN0191		PG_2036P00402	1148.04	PG_2036		AA00438P00443	5606.3	AA00438
SSA_0179P00300	1827.41	SSA_0179		SMU_459P00063	2755.55	SMU_459		FN0364P00452	1170	FN0364		PG_1516P00577	1148.33	PG_1516		AA00785P00242	5606.61	AA00785
SSA_1208P00559	1827.44	SSA_1208		SMU_1685cP00061	2756.11	SMU_1685c		FN1122P01154	1170	FN1122		PG_1522P00784	1148.59	PG_1522		AA00344P00156	5606.85	AA00344
SSA_1599P00770	1827.44	SSA_1599		SMU_1370cP00200	2757.11	SMU_1370c		FN0108P00230	1170.5	FN0108		PG_0295P00032	1148.96	PG_0295		AA01063P00730	5606.85	AA01063
SSA_1546P00005	1827.45	SSA_1546		SMU_87P00504	2757.89	SMU_87		FN0083P00202	1171	FN0083		PG_1175P00440	1149	PG_1175		AA02482P00547	5607.04	AA02482
SSA_1280P00022	1827.48	SSA_1280		SMU_1596P00964	2758.52	SMU_1596		FN0631P00010	1172	FN0631		PG_1751P00227	1149.37	PG_1751		AA02310P00239	5607.33	AA02310
SSA_2001P00049	1827.52	SSA_2001		SMU_1506cP00783	2758.93	SMU_1506c		FN1243P00273	1172	FN1243		PG_1043P00601	1149.89	PG_1043		AA00176P00839	5607.89	AA00176
SSA_2154P00301	1827.59	SSA_2154		SMU_372P00653	2759.22	SMU_372		FN0980P00028	1173	FN0980		PG_1478P00505	1151.89	PG_1478		AA01125P00361	5607.92	AA01125
SSA_2110P00290	1827.63	SSA_2110		SMU_2113cP00296	2759.89	SMU_2113c		FN0345P00636	1174	FN0345		PG_1100P00001	1152.59	PG_1100		AA00909_1P00105	5608.5	AA00909_1
SSA_0030P00756	1827.67	SSA_0030		SMU_42P00043	2759.96	SMU_42		FN0592P00106	1174	FN0592		PG_1963P00444	1152.63	PG_1963		AA01273P00088	5608.59	AA01273
SSA_2387P00169	1827.96	SSA_2387		SMU_660P00499	2760.44	SMU_660		FN1189P00252	1174	FN1189		PG_1992P00248	1152.85	PG_1992		AA01857P01571	5610.04	AA01857
SSA_1799P00014	1828.04	SSA_1799		SMU_924P00240	2761.96	SMU_924		FN1667P00244	1174	FN1667		PG_0013P00025	1153	PG_0013		AA01661P00374	5610.33	AA01661
SSA_2019P00132	1828.18	SSA_2019		SMU_2154cP00495	2763	SMU_2154c		FN0061P00107	1176	FN0061		PG_1859P00511	1153	PG_1859		AA00640P00024	5610.63	AA00640
SSA_2231P01095	1828.19	SSA_2231		SMU_1337cP00673	2763.7	SMU_1337c		FN0345P00644	1176	FN0345		PG_1027P00136	1153.18	PG_1027		AA01769P00042	5611.23	AA01769
SSA_2187P00663	1828.22	SSA_2187		SMU_1891cP00112	2764.78	SMU_1891c		FN0484P00135	1177	FN0484		PG_0864P00544	1153.33	PG_0864		AA02215P00189	5611.78	AA02215
SSA_1862P00115	1828.26	SSA_1862		SMU_1164cP00032	2765.41	SMU_1164c		FN0621P01031	1177	FN0621		PG_0508P00528	1153.41	PG_0508		AA01335P01154	5612.11	AA01335
SSA_1871P00630	1828.3	SSA_1871		SMU_1496P00234	2766	SMU_1496		FN1054P00002	1177	FN1054		PG_1203P00065	1154.52	PG_1203		AA00751P00927	5612.48	AA00751
SSA_0238P00352	1828.37	SSA_0238		SMU_1771cP00215	2769.48	SMU_1771c		FN2129P00038	1177	FN2129		PG_1333P00335	1154.52	PG_1333		AA00708P00914	5612.59	AA00708
SSA_0663P00130	1828.41	SSA_0663		SMU_182P00377	2771.07	SMU_182		FN0424P00831	1178	FN0424		PG_1027P00134	1155.59	PG_1027		AA00455P00633	5612.78	AA00455
SSA_2267P00783	1828.55	SSA_2267		SMU_2161cP00079	2772.56	SMU_2161c		FN1282P00267	1178	FN1282		PG_0876P00411	1155.93	PG_0876		AA01310P00135	5613.07	AA01310
SSA_0805P00599	1828.63	SSA_0805		SMU_218P00238	2774.04	SMU_218		FN1198P01032	1179	FN1198		PG_0929P00328	1156.18	PG_0929		AA00775P00219	5613.96	AA00775
SSA_1958P00630	1828.96	SSA_1958		SMU_1780P00695	2775.07	SMU_1780		FN1385P00909	1179	FN1385		PG_1856P00119	1156.37	PG_1856		AA00673P00185	5614.19	AA00673
SSA_1091P00297	1829	SSA_1091		SMU_1477P00170	2775.63	SMU_1477		FN1700P00147	1180	FN1700		PG_1666P00218	1156.63	PG_1666		AA00209P00039	5614.71	AA00209
SSA_1850P00192	1829.07	SSA_1850		SMU_1356cP00109	2776.04	SMU_1356c		FN0383P00048	1181	FN0383		PG_2119P00583	1157.3	PG_2119		AA00379P01287	5615.67	AA00379
SSA_1786P00099	1829.15	SSA_1786		SMU_2096cP00123	2778.85	SMU_2096c		FN0038P00132	1182	FN0038		PG_1573P00260	1158	PG_1573		AA02551P00588	5616.15	AA02551
SSA_1229P00048	1829.55	SSA_1229		SMU_2114cP00045	2778.89	SMU_2114c		FN0378P00379	1182	FN0378		PG_0337P00053	1158.56	PG_0337		AA00805P00262	5618.08	AA00805
SSA_1871P01099	1829.74	SSA_1871		SMU_995P00575	2779.41	SMU_995		FN0411P00151	1182	FN0411		PG_2200P01196	1158.59	PG_2200		AA00997P00305	5618.96	AA00997
SSA_0910P00010	1829.89	SSA_0910		SMU_152P00235	2780.78	SMU_152		FN0955P00176	1182	FN0955		PG_1964P00555	1158.89	PG_1964		AA00902P00187	5619.41	AA00902
SSA_0012P00327	1829.93	SSA_0012		SMU_39P00290	2781.18	SMU_39		FN1216P00236	1182	FN1216		PG_1041P00038	1159.29	PG_1041		AA01815P00333	5619.63	AA01815
SSA_2223P00141	1829.96	SSA_2223		SMU_1421P00589	2781.89	SMU_1421		FN2003P00345	1182	FN2003		PG_0354P00005	1159.48	PG_0354		AA01850P00631	5619.82	AA01850
SSA_1211P00101	1830.11	SSA_1211		SMU_1865P00451	2784.07	SMU_1865		FN2054P00412	1182	FN2054		PG_1107P00714	1159.93	PG_1107		AA02930P00831	5620.37	AA02930
SSA_2164P00391	1830.11	SSA_2164		SMU_2153cP00499	2784.78	SMU_2153c		FN1784P00142	1183	FN1784		PG_2157P00162	1160.11	PG_2157		AA00957P00513	5620.52	AA00957
SSA_1891P00027	1830.3	SSA_1891		SMU_1035P00156	2784.81	SMU_1035		FN1186P00835	1184	FN1186		PG_0250P00043	1160.22	PG_0250		AA02805P00544	5620.56	AA02805
SSA_0947P00388	1830.33	SSA_0947		SMU_1888P00075	2785.63	SMU_1888		FN1316P00049	1184	FN1316		PG_0811P00295	1160.22	PG_0811		AA01164P00589	5621.11	AA01164
SSA_1501P00548	1830.34	SSA_1501		SMU_513P00159	2785.85	SMU_513		FN1333P00214	1184	FN1333		PG_1435P00085	1160.26	PG_1435		AA00906P00541	5621.63	AA00906
SSA_0591P00346	1830.45	SSA_0591		SMU_1617P00351	2787.74	SMU_1617		FN1790P00288	1184	FN1790		PG_0158P00663	1160.45	PG_0158		AA01363P00087	5622.41	AA01363
SSA_1030P00139	1830.56	SSA_1030		SMU_38cP00074	2788.48	SMU_38c		FN1853P00253	1184.5	FN1853		PG_0152P00153	1161.33	PG_0152		AA02492P00424	5622.44	AA02492
SSA_2277P00561	1830.81	SSA_2277		SMU_495P00452	2789.37	SMU_495		FN0536P00553	1185	FN0536		PG_0929P00105	1162.63	PG_0929		AA02105P00799	5622.63	AA02105
SSA_1909P01034	1830.85	SSA_1909		SMU_1007P01165	2789.67	SMU_1007		FN1146P00124	1187	FN1146		PG_0199P00084	1162.7	PG_0199		AA01866P01159	5624	AA01866
SSA_0068P02311	1831.03	SSA_0068		SMU_451P00007	2791.11	SMU_451		FN0911P00134	1188	FN0911		PG_0181P00700	1163	PG_0181		AA01394P00002	5625	AA01394
SSA_2070P00291	1831.07	SSA_2070		SMU_1780P00053	2791.26	SMU_1780		FN1342P00133	1188	FN1342		PG_1466P00158	1163.11	PG_1466		AA00759P00341	5625.07	AA00759
SSA_0200P00020	1831.67	SSA_0200		SMU_293P00290	2791.7	SMU_293		FN0706P00539	1189	FN0706		PG_1043P00243	1163.22	PG_1043		AA01001P00216	5626.4	AA01001
SSA_0350P00404	1831.77	SSA_0350		SMU_1816cP00130	2791.82	SMU_1816c		FN1419P01019	1189	FN1419		PG_0826P00632	1163.7	PG_0826		AA01695P01473	5627	AA01695
SSA_1492P00346	1831.78	SSA_1492		SMU_181P00310	2792.22	SMU_181		FN1861P00028	1189	FN1861		PG_2036P00091	1163.85	PG_2036		AA00876P00559	5627.22	AA00876
SSA_2168P00461	1831.89	SSA_2168		SMU_392cP00845	2792.71	SMU_392c		FN0019P01880	1190	FN0019		PG_0199P00075	1164.04	PG_0199		AA01294P00645	5628.04	AA01294
SSA_2110P00296	1832.18	SSA_2110		SMU_1217cP00540	2793	SMU_1217c		FN0392P00210	1190	FN0392		PG_0053P00057	1164.81	PG_0053		AA00997P00019	5628.74	AA00997
SSA_0085P00391	1832.33	SSA_0085		SMU_1368P00001	2793.63	SMU_1368		FN1023P00397	1190	FN1023		PG_1625P00034	1164.93	PG_1625		AA02547P00310	5629.77	AA02547
SSA_2093P01235	1832.34	SSA_2093		SMU_1766cP00047	2793.85	SMU_1766c		FN1706P00620	1190	FN1706		PG_1505P00023	1165	PG_1505		AA00734P00060	5630.7	AA00734
SSA_0250P01190	1832.41	SSA_0250		SMU_876P00414	2794.37	SMU_876		FN1989P01090	1190	FN1989		PG_0649P00053	1165.41	PG_0649		AA02575P00340	5630.85	AA02575
SSA_2220P00342	1832.48	SSA_2220		SMU_1048P00207	2794.44	SMU_1048		FN0045P00600	1191	FN0045		PG_2112P00027	1166.37	PG_2112		AA01449P00745	5631	AA01449
SSA_0998P00086	1832.48	SSA_0998		SMU_1211P00015	2795.11	SMU_1211		FN0303P00028	1191	FN0303		PG_2047P00275	1166.63	PG_2047		AA02950P00341	5631.44	AA02950
SSA_1087P01667	1832.67	SSA_1087		SMU_1059P00320	2795.44	SMU_1059		FN1255P00432	1191	FN1255		PG_0713P00196	1167.3	PG_0713		AA00151P01539	5631.78	AA00151
SSA_2125P00108	1833.15	SSA_2125		SMU_38cP00072	2796.04	SMU_38c		FN1336P00248	1192	FN1336		PG_1513P00561	1167.37	PG_1513		AA00344P00147	5631.93	AA00344
SSA_1595P00114	1833.22	SSA_1595		SMU_376P00038	2797.74	SMU_376		FN1788P00119	1192	FN1788		PG_2131P00781	1167.45	PG_2131		AA00530P00113	5631.93	AA00530
SSA_1641P00282	1833.52	SSA_1641		SMU_921P00050	2799.29	SMU_921		FN1956P00246	1192	FN1956		PG_1515P00780	1167.92	PG_1515		AA01623P00879	5632.04	AA01623
SSA_1544P00248	1833.59	SSA_1544		SMU_1493P00114	2799.3	SMU_1493		FN0580P01219	1193	FN0580		PG_1505P00012	1168.19	PG_1505		AA01063P00720	5632.52	AA01063
SSA_0726P01390	1833.63	SSA_0726		SMU_1477P00118	2799.59	SMU_1477		FN1936P00328	1193	FN1936		PG_1019P00060	1168.55	PG_1019		AA01250P00865	5633.15	AA01250
SSA_1037P00126	1833.81	SSA_1037		SMU_1398P00017	2799.7	SMU_1398		FN0504P00997	1194	FN0504		PG_1129P02445	1169.22	PG_1129		AA02541P01587	5633.33	AA02541
SSA_2120P00498	1833.82	SSA_2120		SMU_1356cP00095	2801.52	SMU_1356c		FN1161P00525	1194	FN1161		PG_1774P00266	1169.56	PG_1774		AA02807P00221	5633.74	AA02807
SSA_1597P00875	1833.96	SSA_1597		SMU_290P01033	2802.08	SMU_290		FN1895P00125	1194	FN1895		PG_2220P00018	1170	PG_2220		AA01272P00012	5634.52	AA01272
SSA_1251P01124	1834.07	SSA_1251		SMU_1496P00178	2803.56	SMU_1496		FN0214P00222	1194.5	FN0214		PG_1176P00580	1170.22	PG_1176		AA02316P00544	5634.56	AA02316
SSA_0847P00106	1834.89	SSA_0847		SMU_167P00295	2803.81	SMU_167		FN0155P00945	1195	FN0155		PG_0128P00215	1170.48	PG_0128		AA00113P00251	5635.48	AA00113
SSA_1406P00059	1834.93	SSA_1406		SMU_1236cP00001	2804.22	SMU_1236c		FN0182P00282	1195	FN0182		PG_0876P00027	1170.63	PG_0876		AA00490P00949	5635.74	AA00490
SSA_0563P00253	1834.96	SSA_0563		SMU_61P00080	2805.82	SMU_61		FN0271P00459	1196	FN0271		PG_1573P00284	1171.56	PG_1573		AA01391P00789	5636.33	AA01391
SSA_0945P00148	1835.07	SSA_0945		SMU_1225P00770	2807.7	SMU_1225		FN0635P00091	1196	FN0635		PG_1059P00034	1171.78	PG_1059		AA01927P00788	5638.37	AA01927
SSA_0164P00593	1835.19	SSA_0164		SMU_1070cP00380	2807.74	SMU_1070c		FN0563P00792	1197	FN0563		PG_2044P00599	1171.89	PG_2044		AA02131P00467	5638.74	AA02131
SSA_0581P00186	1835.22	SSA_0581		SMU_660P01014	2808	SMU_660		FN0759P00378	1198	FN0759		PG_0680P00933	1172.15	PG_0680		AA02575P00295	5640.37	AA02575
SSA_1589P00616	1835.22	SSA_1589		SMU_954P00024	2808.48	SMU_954		FN1953P00186	1198.5	FN1953		PG_2080P00808	1172.56	PG_2080		AA01776P00130	5641.45	AA01776
SSA_2175P00586	1835.44	SSA_2175		SMU_1337cP00670	2809.96	SMU_1337c		FN0931P00510	1199	FN0931		PG_1632P00836	1172.59	PG_1632		AA01694P00279	5641.83	AA01694
SSA_0041P00150	1835.56	SSA_0041		SMU_1683cP00282	2810.15	SMU_1683c		FN1315P00249	1199	FN1315		PG_0572P00063	1173.44	PG_0572		AA02576P00213	5642.89	AA02576
SSA_1951P00790	1835.63	SSA_1951		SMU_1577cP02249	2810.92	SMU_1577c		FN2078P00003	1199	FN2078		PG_2216P01656	1173.71	PG_2216		AA02224P00193	5643.44	AA02224
SSA_1078P00472	1836.11	SSA_1078		SMU_594P00065	2811.07	SMU_594		FN0230P00251	1200	FN0230		PG_0649P00062	1173.78	PG_0649		AA00960P01475	5644.48	AA00960
SSA_1410P00016	1836.15	SSA_1410		SMU_2161cP00073	2811.45	SMU_2161c		FN1845P00641	1200	FN1845		PG_2221P00816	1174	PG_2221		AA02646P00231	5645.41	AA02646
SSA_0947P00379	1836.34	SSA_0947		SMU_1509P00197	2811.74	SMU_1509		FN1943P01569	1200	FN1943		PG_0295P00333	1174.18	PG_0295		AA02215P00197	5646.52	AA02215
SSA_1208P00584	1836.34	SSA_1208		SMU_1316cP00596	2812.15	SMU_1316c		FN0743P00970	1200.5	FN0743		PG_1053P00347	1174.3	PG_1053		AA00906P00672	5646.74	AA00906
SSA_0454P00109	1836.37	SSA_0454		SMU_1926P00420	2812.26	SMU_1926		FN0288P00420	1201	FN0288		PG_1179P00258	1174.45	PG_1179		AA00765P00005	5647.34	AA00765
SSA_1780P00071	1836.41	SSA_1780		SMU_1332cP00090	2813.74	SMU_1332c		FN1428P00413	1201	FN1428		PG_1753P00988	1174.67	PG_1753		AA02410P00355	5648.44	AA02410
SSA_1367P00081	1836.7	SSA_1367		SMU_1969cP00152	2816	SMU_1969c		FN0232P00084	1202	FN0232		PG_0572P00060	1175.3	PG_0572		AA02983P01722	5648.78	AA02983
SSA_1861P00867	1836.83	SSA_1861		SMU_1782P00209	2816.26	SMU_1782		FN0299P00815	1202	FN0299		PG_0605P01112	1175.78	PG_0605		AA01920P00738	5649.52	AA01920
SSA_1993P00306	1836.85	SSA_1993		SMU_1694cP00426	2819.37	SMU_1694c		FN0519P00714	1202	FN0519		PG_0769P01556	1176.3	PG_0769		AA01249P00085	5649.96	AA01249
SSA_1937P00100	1836.92	SSA_1937		SMU_677P00077	2820.52	SMU_677		FN0584P00191	1202	FN0584		PG_1768P01113	1176.37	PG_1768		AA01023P00117	5650.22	AA01023
SSA_2009P00047	1836.96	SSA_2009		SMU_1421P00594	2821	SMU_1421		FN0731P00139	1203	FN0731		PG_1241P00029	1176.82	PG_1241		AA01023P00135	5650.48	AA01023
SSA_1364P00571	1837.19	SSA_1364		SMU_1810P00667	2821.41	SMU_1810		FN1706P00616	1203	FN1706		PG_0064P00203	1177.15	PG_0064		AA00077P00343	5650.93	AA00077
SSA_0797P00495	1837.26	SSA_0797		SMU_38cP00070	2821.74	SMU_38c		FN0543P00117	1204	FN0543		PG_2103P00053	1177.48	PG_2103		AA02111P00316	5651.48	AA02111
SSA_1656P00868	1837.29	SSA_1656		SMU_1546P00338	2822.52	SMU_1546		FN1783P00259	1204	FN1783		PG_1659P00141	1177.52	PG_1659		AA00369P00488	5652.11	AA00369
SSA_0195P00018	1837.33	SSA_0195		SMU_1988cP00066	2822.7	SMU_1988c		FN0585P00104	1207	FN0585		PG_0127P00280	1177.55	PG_0127		AA00450P01163	5652.7	AA00450
SSA_1900P00535	1837.52	SSA_1900		SMU_293P00289	2823.52	SMU_293		FN1579P00137	1207	FN1579		PG_1522P00594	1177.63	PG_1522		AA02714P00990	5653.93	AA02714
SSA_1950P01060	1837.63	SSA_1950		SMU_1094P00429	2825	SMU_1094		FN0427P00269	1208	FN0427		PG_2032P01050	1177.85	PG_2032		AA01179P00599	5654.22	AA01179
SSA_0089P00225	1837.67	SSA_0089		SMU_136cP00149	2828.48	SMU_136c		FN0884P00666	1209	FN0884		PG_1444P00303	1178.89	PG_1444		AA02010P00021	5654.81	AA02010
SSA_0680P00100	1837.74	SSA_0680		SMU_933P00255	2829.41	SMU_933		FN2013P00378	1209	FN2013		PG_1859P00303	1179.48	PG_1859		AA02676P00120	5655.74	AA02676
SSA_2189P00283	1837.74	SSA_2189		SMU_654P00166	2830.67	SMU_654		FN2065P00057	1209	FN2065		PG_2036P00358	1179.81	PG_2036		AA00833P00277	5655.81	AA00833
SSA_2183P00066	1838.04	SSA_2183		SMU_1255cP00180	2831.82	SMU_1255c		FN0686P00107	1210	FN0686		PG_1859P00496	1180.26	PG_1859		AA00612P00533	5655.93	AA00612
SSA_1610P00532	1838.3	SSA_1610		SMU_113P00395	2832.48	SMU_113		FN1841P00197	1212	FN1841		PG_1059P00023	1180.67	PG_1059		AA00647P00666	5656	AA00647
SSA_1784P00286	1838.3	SSA_1784		SMU_660P00364	2834.48	SMU_660		FN0037P00323	1213	FN0037		PG_2037P00107	1181.52	PG_2037		AA00269P00051	5656.34	AA00269
SSA_1416P00581	1838.52	SSA_1416		SMU_1486cP00156	2835.04	SMU_1486c		FN0346P00311	1213	FN0346		PG_0146P00234	1182	PG_0146		AA01363P00078	5656.52	AA01363
SSA_1656P00872	1838.56	SSA_1656		SMU_1969cP00081	2835.04	SMU_1969c		FN0725P00157	1213	FN0725		PG_2125P00714	1182.04	PG_2125		AA01367P00328	5658.89	AA01367
SSA_0195P00020	1838.59	SSA_0195		SMU_592cP00041	2835.44	SMU_592c		FN0751P00384	1213	FN0751		PG_1020P00595	1182.52	PG_1020		AA00944P00360	5660	AA00944
SSA_1081P00614	1838.67	SSA_1081		SMU_270P00408	2836.15	SMU_270		FN0929P00168	1213.5	FN0929		PG_1894P00208	1182.52	PG_1894		AA01759P00939	5660.89	AA01759
SSA_0178P00643	1838.7	SSA_0178		SMU_2119P00418	2836.66	SMU_2119		FN0365P00047	1214	FN0365		PG_0610P00282	1182.63	PG_0610		AA02919P00070	5660.93	AA02919
SSA_2250P01841	1839.07	SSA_2250		SMU_1814P01116	2836.85	SMU_1814		FN1372P00400	1214	FN1372		PG_1666P00222	1183.3	PG_1666		AA01407P00192	5661.15	AA01407
SSA_0490P00449	1839.15	SSA_0490		SMU_1558cP00006	2838.85	SMU_1558c		FN1421P01229	1214	FN1421		PG_0534P00077	1183.45	PG_0534		AA02544P00072	5661.67	AA02544
SSA_1787P00869	1839.18	SSA_1787		SMU_574cP00354	2839.15	SMU_574c		FN1600P00146	1214	FN1600		PG_2044P00571	1183.82	PG_2044		AA02509P00828	5661.67	AA02509
SSA_1085P00531	1839.37	SSA_1085		SMU_921P00054	2842.59	SMU_921		FN2115P00297	1214	FN2115		PG_0744P00061	1184.11	PG_0744		AA02840P00882	5662	AA02840
SSA_1620P00270	1839.44	SSA_1620		SMU_1148P00697	2842.93	SMU_1148		FN1708P00292	1215	FN1708		PG_1097P00693	1184.41	PG_1097		AA01913P00358	5662.33	AA01913
SSA_1269P01067	1839.48	SSA_1269		SMU_1843P00703	2845.82	SMU_1843		FN1850P00164	1215	FN1850		PG_1760P00247	1184.44	PG_1760		AA00950P00169	5662.45	AA00950
SSA_1493P00473	1839.63	SSA_1493		SMU_175P00031	2845.83	SMU_175		FN0154P00791	1216	FN0154		PG_0199P00071	1184.63	PG_0199		AA00657P01786	5662.63	AA00657
SSA_0572P00614	1839.89	SSA_0572		SMU_2121cP00208	2846.04	SMU_2121c		FN0716P00797	1216	FN0716		PG_0494P00095	1184.96	PG_0494		AA02321P00115	5662.74	AA02321
SSA_0596P00140	1840	SSA_0596		SMU_1883P00248	2846.3	SMU_1883		FN1181P00141	1216	FN1181		PG_2132P00107	1185.04	PG_2132		AA01336P00002	5662.78	AA01336
SSA_0892P00155	1840.48	SSA_0892		SMU_218P00242	2847.85	SMU_218		FN1529P00041	1216	FN1529		PG_0747P01093	1185.3	PG_0747		AA02215P00191	5663.82	AA02215
SSA_1013P00247	1840.56	SSA_1013		SMU_961P00161	2848.41	SMU_961		FN1728P00178	1218	FN1728		PG_1515P00694	1185.33	PG_1515		AA00174P00823	5663.85	AA00174
SSA_2022P00594	1840.56	SSA_2022		SMU_790P00139	2848.56	SMU_790		FN1923P00001	1218	FN1923		PG_0424P00547	1185.52	PG_0424		AA01661P00163	5664.37	AA01661
SSA_0888P01155	1840.59	SSA_0888		SMU_1166cP00253	2850.04	SMU_1166c		FN0393P00263	1219	FN0393		PG_0355P00395	1185.85	PG_0355		AA02560P00991	5666.33	AA02560
SSA_1828P00184	1840.59	SSA_1828		SMU_1577cP02716	2850.11	SMU_1577c		FN0486P00300	1219	FN0486		PG_2065P00938	1185.89	PG_2065		AA02362P00500	5666.82	AA02362
SSA_1613P00185	1840.67	SSA_1613		SMU_724P00143	2850.15	SMU_724		FN0740P00124	1219	FN0740		PG_1522P00854	1186.81	PG_1522		AA02309P00019	5667.48	AA02309
SSA_1016P00801	1840.7	SSA_1016		SMU_2146cP00330	2850.26	SMU_2146c		FN1156P01401	1219	FN1156		PG_1444P00302	1187.3	PG_1444		AA00673P00191	5667.59	AA00673
SSA_1596P00047	1840.96	SSA_1596		SMU_1499P01725	2850.41	SMU_1499		FN1525P00538	1219	FN1525		PG_0053P00056	1187.33	PG_0053		AA00954P00428	5668.33	AA00954
SSA_0324P00025	1841.07	SSA_0324		SMU_2094cP00052	2854	SMU_2094c		FN1853P00090	1219	FN1853		PG_0938P01485	1187.34	PG_0938		AA01871P00002	5668.52	AA01871
SSA_1215P00064	1841.29	SSA_1215		SMU_682P00492	2855.22	SMU_682		FN0995P00153	1220	FN0995		PG_1027P00142	1187.52	PG_1027		AA02481P00535	5669.26	AA02481
SSA_2244P00213	1841.56	SSA_2244		SMU_1933cP00146	2856.67	SMU_1933c		FN0756P00035	1221	FN0756		PG_0117P00140	1187.74	PG_0117		AA01442P00524	5670.07	AA01442
SSA_0261P00559	1841.74	SSA_0261		SMU_2033cP00248	2858.67	SMU_2033c		FN1474P00162	1221	FN1474		PG_0128P00400	1188.33	PG_0128		AA00936P00368	5670.33	AA00936
SSA_1516P00495	1841.85	SSA_1516		SMU_1349P00430	2859.15	SMU_1349		FN0894P00004	1222	FN0894		PG_0937P00014	1188.67	PG_0937		AA01569P00408	5670.45	AA01569
SSA_1398P00209	1841.93	SSA_1398		SMU_1317cP00015	2860.44	SMU_1317c		FN0732P00109	1223	FN0732		PG_1978P00552	1188.67	PG_1978		AA00721P00819	5671.74	AA00721
SSA_0710P00082	1842.04	SSA_0710		SMU_1634cP00492	2860.63	SMU_1634c		FN0300P00541	1224	FN0300		PG_1494P00338	1189.07	PG_1494		AA02382P00512	5671.93	AA02382
SSA_1462P00146	1842.07	SSA_1462		SMU_2119P00461	2861.55	SMU_2119		FN1125P00005	1224	FN1125		PG_1595P00263	1189.07	PG_1595		AA00150P00394	5672.96	AA00150
SSA_1850P00184	1842.07	SSA_1850		SMU_42P00041	2862.22	SMU_42		FN1135P00097	1224	FN1135		PG_1434P00010	1189.26	PG_1434		AA02077P00222	5673.37	AA02077
SSA_0686P00210	1842.26	SSA_0686		SMU_1891cP00079	2863.26	SMU_1891c		FN0975P00604	1225	FN0975		PG_2090P00291	1189.81	PG_2090		AA01484P00692	5673.74	AA01484
SSA_1501P00545	1842.33	SSA_1501		SMU_577P01630	2863.33	SMU_577		FN0992P00135	1225	FN0992		PG_1524P00457	1190.48	PG_1524		AA00702P01493	5674	AA00702
SSA_1613P00174	1842.33	SSA_1613		SMU_1493P00281	2863.33	SMU_1493		FN1181P00094	1227	FN1181		PG_1530P00604	1190.78	PG_1530		AA00971P00038	5674.04	AA00971
SSA_0508P01069	1842.7	SSA_0508		SMU_1506cP01167	2864.74	SMU_1506c		FN0048P00464	1229	FN0048		PG_0181P00294	1190.81	PG_0181		AA02544P00228	5675.37	AA02544
SSA_1538P00249	1842.74	SSA_1538		SMU_641P00761	2865.74	SMU_641		FN1161P00532	1229	FN1161		PG_0227P00317	1190.96	PG_0227		AA00675P00444	5676.48	AA00675
SSA_2313P00149	1842.89	SSA_2313		SMU_2121cP00212	2866.11	SMU_2121c		FN1682P00645	1229	FN1682		PG_1229P00159	1191.85	PG_1229		AA01552P00037	5677.15	AA01552
SSA_1919P00323	1843	SSA_1919		SMU_1331cP00211	2866.74	SMU_1331c		FN2013P00338	1229	FN2013		PG_1899P02113	1192.96	PG_1899		AA00092P01025	5678.04	AA00092
SSA_1282P01062	1843.15	SSA_1282		SMU_40P00046	2867.15	SMU_40		FN0579P04050	1231	FN0579		PG_1378P00289	1193.07	PG_1378		AA02983P01539	5678.08	AA02983
SSA_1942P00455	1843.22	SSA_1942		SMU_1323P00049	2867.44	SMU_1323		FN1122P00200	1231	FN1122		PG_1338P00994	1193.37	PG_1338		AA02545P00088	5678.48	AA02545
SSA_1072P00900	1843.33	SSA_1072		SMU_1488cP00195	2867.78	SMU_1488c		FN1200P00424	1231	FN1200		PG_0142P00224	1193.67	PG_0142		AA02166P00423	5678.74	AA02166
SSA_0672P00349	1843.48	SSA_0672		SMU_1545cP00038	2867.89	SMU_1545c		FN0047P00574	1233	FN0047		PG_0354P00055	1194.19	PG_0354		AA01299P00073	5679.15	AA01299
SSA_1091P00149	1843.59	SSA_1091		SMU_890P00288	2868.26	SMU_890		FN1757P01203	1233	FN1757		PG_1522P00351	1194.33	PG_1522		AA02515P00299	5679.19	AA02515
SSA_2270P01298	1843.67	SSA_2270		SMU_1604cP00203	2873.15	SMU_1604c		FN0659P00524	1235.5	FN0659		PG_0316P00805	1194.41	PG_0316		AA02556P00101	5679.19	AA02556
SSA_1969P00317	1843.74	SSA_1969		SMU_1421P00601	2873.59	SMU_1421		FN0499P00212	1236	FN0499		PG_0373P00130	1194.82	PG_0373		AA01202P00072	5679.59	AA01202
SSA_1023P00624	1843.89	SSA_1023		SMU_1127P00102	2873.67	SMU_1127		FN1039P00574	1236	FN1039		PG_1393P01052	1194.89	PG_1393		AA02128P02142	5679.7	AA02128
SSA_2171P00131	1843.93	SSA_2171		SMU_1041P00002	2875.67	SMU_1041		FN1315P00255	1236	FN1315		PG_1654P00465	1195.26	PG_1654		AA01181P00213	5679.96	AA01181
SSA_2154P00103	1844.19	SSA_2154		SMU_1025P00082	2877.33	SMU_1025		FN1344P00375	1236	FN1344		PG_2214P01124	1195.55	PG_2214		AA01240P00041	5680.34	AA01240
SSA_1512P00010	1844.3	SSA_1512		SMU_1217cP00531	2877.89	SMU_1217c		FN1410P00222	1236	FN1410		PG_0142P00133	1195.63	PG_0142		AA00064P00626	5680.48	AA00064
SSA_0376P00056	1844.37	SSA_0376		SMU_655P00069	2878.82	SMU_655		FN0227P00432	1237	FN0227		PG_0555P00164	1196.45	PG_0555		AA01623P00945	5681.85	AA01623
SSA_0328P01933	1844.59	SSA_0328		SMU_1725P00064	2878.85	SMU_1725		FN0525P01232	1237	FN0525		PG_1750P01351	1197.96	PG_1750		AA01249P00082	5684.26	AA01249
SSA_2192P00215	1844.59	SSA_2192		SMU_29P00577	2878.85	SMU_29		FN1453P00194	1237	FN1453		PG_1591P00991	1198.07	PG_1591		AA00692P00450	5684.48	AA00692
SSA_0607P02248	1845	SSA_0607		SMU_1605P00344	2879.7	SMU_1605		FN2004P00544	1237	FN2004		PG_1802P00083	1198.34	PG_1802		AA00061P00353	5684.74	AA00061
SSA_0386P00914	1845	SSA_0386		SMU_176P00032	2881.67	SMU_176		FN0886P00594	1239	FN0886		PG_0295P00757	1198.48	PG_0295		AA02502P00314	5685.07	AA02502
SSA_1781P00318	1845.07	SSA_1781		SMU_1558cP00004	2882.04	SMU_1558c		FN0998P00123	1239	FN0998		PG_0518P00063	1199	PG_0518		AA02652P00409	5686	AA02652
SSA_0773P01348	1845.11	SSA_0773		SMU_1368P00022	2883.52	SMU_1368		FN1342P00137	1239	FN1342		PG_0829P00361	1200	PG_0829		AA01488P00383	5686.3	AA01488
SSA_1072P01015	1845.11	SSA_1072		SMU_954P00220	2884.26	SMU_954		FN1661P00525	1239	FN1661		PG_0735P00653	1200.04	PG_0735		AA00263P01180	5687.11	AA00263
SSA_1925P00666	1845.11	SSA_1925		SMU_2119P00407	2884.52	SMU_2119		FN1818P01099	1240	FN1818		PG_1696P00828	1200.63	PG_1696		AA00775P00212	5687.48	AA00775
SSA_0750P00303	1845.26	SSA_0750		SMU_177P00360	2884.67	SMU_177		FN1895P00127	1240	FN1895		PG_1966P00040	1200.71	PG_1966		AA00862P00061	5687.52	AA00862
SSA_0324P00019	1845.59	SSA_0324		SMU_2037P01205	2884.67	SMU_2037		FN0624P00406	1241	FN0624		PG_1831P00456	1200.78	PG_1831		AA01187P00230	5688.15	AA01187
SSA_1050P00084	1845.67	SSA_1050		SMU_2064cP02419	2888.18	SMU_2064c		FN0998P00118	1241	FN0998		PG_1634P00294	1201.04	PG_1634		AA00717P00919	5688.41	AA00717
SSA_1172P00430	1845.72	SSA_1172		SMU_175P00023	2888.55	SMU_175		FN0742P00081	1242	FN0742		PG_1790P00314	1201.33	PG_1790		AA01618P00365	5689.3	AA01618
SSA_0927P00209	1845.85	SSA_0927		SMU_1780P00689	2889.11	SMU_1780		FN0998P00122	1242	FN0998		PG_1110P00080	1201.52	PG_1110		AA02363P00649	5689.45	AA02363
SSA_0832P00152	1846	SSA_0832		SMU_29P00560	2892.26	SMU_29		FN1290P00172	1242	FN1290		PG_2136P00486	1201.81	PG_2136		AA00050P00780	5689.84	AA00050
SSA_0127P00736	1846.26	SSA_0127		SMU_40P00035	2894.04	SMU_40		FN0300P00539	1243	FN0300		PG_0827P00001	1201.93	PG_0827		AA02423P00314	5691.11	AA02423
SSA_1281P00071	1846.26	SSA_1281		SMU_1368P00017	2894.11	SMU_1368		FN0484P00381	1243	FN0484		PG_2123P00049	1202.92	PG_2123		AA01310P00128	5691.7	AA01310
SSA_0714P00274	1846.34	SSA_0714		SMU_1584cP00460	2894.48	SMU_1584c		FN0670P00604	1243	FN0670		PG_0144P00963	1202.97	PG_0144		AA00068P00022	5691.93	AA00068
SSA_1788P00057	1846.48	SSA_1788		SMU_121P00138	2896.08	SMU_121		FN1302P00044	1244	FN1302		PG_2223P00221	1203	PG_2223		AA02970P00478	5692.22	AA02970
SSA_1723P00379	1846.55	SSA_1723		SMU_218P00243	2896.11	SMU_218		FN0356P00127	1245	FN0356		PG_1378P00392	1203.03	PG_1378		AA00819P00054	5692.55	AA00819
SSA_2165P00472	1846.59	SSA_2165		SMU_1891cP00124	2897.63	SMU_1891c		FN1826P00194	1245	FN1826		PG_1758P00083	1203.52	PG_1758		AA02219P00447	5692.74	AA02219
SSA_0318P00395	1846.74	SSA_0318		SMU_333P01138	2897.96	SMU_333		FN1895P00106	1245	FN1895		PG_1533P00358	1203.81	PG_1533		AA02217P00020	5692.78	AA02217
SSA_0250P01110	1846.89	SSA_0250		SMU_1969cP00149	2898.48	SMU_1969c		FN0191P01071	1246	FN0191		PG_1444P00307	1204.11	PG_1444		AA01250P00337	5693.89	AA01250
SSA_0109P00080	1846.89	SSA_0109		SMU_758cP00036	2899.03	SMU_758c		FN0217P00187	1246	FN0217		PG_1198P00059	1204.48	PG_1198		AA02306P00095	5694.59	AA02306
SSA_1474P00092	1846.93	SSA_1474		SMU_459P00052	2899.04	SMU_459		FN0893P00083	1246	FN0893		PG_1797P02749	1204.52	PG_1797		AA01883P00414	5694.93	AA01883
SSA_0360P00269	1847.19	SSA_0360		SMU_774P00020	2900.55	SMU_774		FN1155P01031	1246	FN1155		PG_1041P00029	1204.67	PG_1041		AA00921P00294	5695.45	AA00921
SSA_0799P00062	1847.63	SSA_0799		SMU_1550cP00006	2902.04	SMU_1550c		FN1483P00051	1247	FN1483		PG_0350P01307	1205.19	PG_0350		AA00296P00288	5695.78	AA00296
SSA_0621P00463	1847.7	SSA_0621		SMU_1370cP00048	2905.3	SMU_1370c		FN0452P00843	1248	FN0452		PG_1500P01252	1205.26	PG_1500		AA00942P00400	5695.85	AA00942
SSA_0959P00135	1847.74	SSA_0959		SMU_2069P00364	2906.41	SMU_2069		FN1206P00077	1248	FN1206		PG_0250P00039	1206.04	PG_0250		AA02090P00740	5698.74	AA02090
SSA_1883P00507	1847.74	SSA_1883		SMU_1488cP00197	2907.26	SMU_1488c		FN1404P00615	1248	FN1404		PG_2112P00002	1206.22	PG_2112		AA01158P00011	5700.04	AA01158
SSA_2329P00186	1847.78	SSA_2329		SMU_92cP00039	2907.33	SMU_92c		FN1447P00312	1248	FN1447		PG_0768P00096	1206.37	PG_0768		AA01250P00057	5700.11	AA01250
SSA_1620P00268	1848.04	SSA_1620		SMU_1807cP00714	2907.37	SMU_1807c		FN1894P00418	1248	FN1894		PG_0713P00278	1207.3	PG_0713		AA00257P01037	5701.22	AA00257
SSA_1213P00813	1848.11	SSA_1213		SMU_841P00077	2908.59	SMU_841		FN1013P00164	1248.5	FN1013		PG_0444P01237	1207.7	PG_0444		AA00179P00075	5701.44	AA00179
SSA_1430P00738	1848.15	SSA_1430		SMU_866P00074	2908.67	SMU_866		FN0749P00027	1250	FN0749		PG_0250P00038	1208.44	PG_0250		AA00512P00089	5701.44	AA00512
SSA_1332P00194	1848.18	SSA_1332		SMU_1315cP00249	2909.04	SMU_1315c		FN1306P00986	1250	FN1306		PG_2214P00616	1208.55	PG_2214		AA02060P00770	5701.63	AA02060
SSA_0835P00327	1848.66	SSA_0835		SMU_875cP00052	2910.33	SMU_875c		FN1406P00575	1250	FN1406		PG_1505P00001	1208.71	PG_1505		AA02659P00228	5701.67	AA02659
SSA_0213P00239	1848.67	SSA_0213		SMU_87P00487	2910.85	SMU_87		FN1419P01023	1251	FN1419		PG_1972P00854	1209.04	PG_1972		AA01757P00301	5702.55	AA01757
SSA_1008P00530	1848.78	SSA_1008		SMU_1898P00134	2911.67	SMU_1898		FN1796P00084	1251	FN1796		PG_1180P00632	1209.85	PG_1180		AA02051P00267	5702.81	AA02051
SSA_0576P00371	1849	SSA_0576		SMU_1888P00061	2912.26	SMU_1888		FN0961P00152	1252	FN0961		PG_2157P00148	1210.44	PG_2157		AA00558P00369	5703.45	AA00558
SSA_0485P00008	1849.04	SSA_0485		SMU_29P00557	2912.48	SMU_29		FN1427P00633	1252	FN1427		PG_0752P00007	1210.52	PG_0752		AA02097P00132	5704.78	AA02097
SSA_1549P00161	1849.07	SSA_1549		SMU_1506cP00787	2915.41	SMU_1506c		FN1758P00223	1252	FN1758		PG_0236P00004	1211.22	PG_0236		AA00087P00591	5705.18	AA00087
SSA_0262P00420	1849.16	SSA_0262		SMU_1421P00599	2915.63	SMU_1421		FN1804P00506	1252	FN1804		PG_0753P00327	1211.41	PG_0753		AA02280P00627	5706.37	AA02280
SSA_1099P01925	1849.33	SSA_1099		SMU_576P00663	2917.37	SMU_576		FN0043P00391	1253	FN0043		PG_0214P00245	1212.37	PG_0214		AA01360P00885	5707.15	AA01360
SSA_1131P00578	1849.41	SSA_1131		SMU_428P00546	2919	SMU_428		FN0624P00153	1254	FN0624		PG_1783P00108	1213.11	PG_1783		AA00833P00800	5709.48	AA00833
SSA_1085P00627	1849.55	SSA_1085		SMU_1816cP00142	2919.37	SMU_1816c		FN0841P00311	1254.5	FN0841		PG_0337P00045	1213.19	PG_0337		AA01063P00731	5710.44	AA01063
SSA_1504P00221	1849.59	SSA_1504		SMU_79P01441	2919.96	SMU_79		FN0883P00007	1256	FN0883		PG_0829P00363	1213.22	PG_0829		AA00639P00451	5711.22	AA00639
SSA_0670P00159	1849.63	SSA_0670		SMU_924P00233	2920.41	SMU_924		FN1376P00605	1256	FN1376		PG_1186P00210	1213.26	PG_1186		AA00296P00086	5711.41	AA00296
SSA_0356P01246	1850	SSA_0356		SMU_1429P00694	2920.48	SMU_1429		FN1897P00808	1256	FN1897		PG_1202P02436	1213.52	PG_1202		AA02156P00411	5711.44	AA02156
SSA_0744P00039	1850	SSA_0744		SMU_1489P00619	2920.48	SMU_1489		FN0007P00804	1257	FN0007		PG_1059P00019	1213.93	PG_1059		AA01369P00176	5711.56	AA01369
SSA_2329P00498	1850.41	SSA_2329		SMU_1603P00293	2920.52	SMU_1603		FN0752P00820	1257	FN0752		PG_1866P00038	1214	PG_1866		AA00969P00229	5712.22	AA00969
SSA_1429P00008	1850.44	SSA_1429		SMU_181P00314	2920.7	SMU_181		FN2129P00047	1257	FN2129		PG_0062P00939	1214.33	PG_0062		AA00460P00050	5713.11	AA00460
SSA_1562P00101	1850.44	SSA_1562		SMU_1025P00072	2920.78	SMU_1025		FN1130P00300	1258	FN1130		PG_0811P00036	1214.48	PG_0811		AA02547P00476	5713.15	AA02547
SSA_2241P00115	1850.7	SSA_2241		SMU_1966cP00770	2922.04	SMU_1966c		FN1262P01169	1258	FN1262		PG_0032P00770	1214.81	PG_0032		AA02515P00301	5713.93	AA02515
SSA_1106P02713	1851	SSA_1106		SMU_78P04123	2922.37	SMU_78		FN1971P00575	1258	FN1971		PG_0508P00532	1215.26	PG_0508		AA02090P00965	5714.74	AA02090
SSA_1605P00844	1851	SSA_1605		SMU_711P00046	2922.48	SMU_711		FN0045P00016	1259	FN0045		PG_1964P01020	1215.26	PG_1964		AA01098P00292	5715.28	AA01098
SSA_0958P00238	1851.07	SSA_0958		SMU_563P00791	2922.52	SMU_563		FN0257P01051	1259	FN0257		PG_1027P00138	1215.33	PG_1027		AA02412P00732	5715.45	AA02412
SSA_2282P00532	1851.15	SSA_2282		SMU_574cP00421	2923	SMU_574c		FN1140P01093	1259	FN1140		PG_2112P00031	1215.33	PG_2112		AA02316P00206	5715.74	AA02316
SSA_0567P00171	1851.26	SSA_0567		SMU_1035P00158	2923.63	SMU_1035		FN1675P00130	1259	FN1675		PG_1142P00246	1215.55	PG_1142		AA01359P00440	5716.18	AA01359
SSA_2023P01887	1851.3	SSA_2023		SMU_1821cP00024	2924.45	SMU_1821c		FN1700P00149	1260	FN1700		PG_2094P02530	1215.74	PG_2094		AA00795P00235	5716.37	AA00795
SSA_2176P00447	1851.44	SSA_2176		SMU_1357P00021	2927.11	SMU_1357		FN1731P00489	1260	FN1731		PG_0117P00124	1216.08	PG_0117		AA01913P00695	5716.52	AA01913
SSA_1073P00340	1851.74	SSA_1073		SMU_1888P00069	2929.22	SMU_1888		FN0798P00667	1261	FN0798		PG_1595P00266	1216.3	PG_1595		AA01286P00552	5717.15	AA01286
SSA_1294P00058	1852.22	SSA_1294		SMU_2094cP00035	2931.41	SMU_2094c		FN1474P00167	1261	FN1474		PG_0043P00011	1216.33	PG_0043		AA01001P00324	5717.41	AA01001
SSA_1421P00450	1852.52	SSA_1421		SMU_1414cP00554	2932.55	SMU_1414c		FN0391P00323	1263	FN0391		PG_1504P00662	1216.52	PG_1504		AA02645P00147	5718.11	AA02645
SSA_0420P00167	1852.56	SSA_0420		SMU_1421P00597	2932.63	SMU_1421		FN0129P00084	1264	FN0129		PG_0282P00562	1216.59	PG_0282		AA01367P00647	5718.52	AA01367
SSA_2093P00796	1852.63	SSA_2093		SMU_925P00007	2933.93	SMU_925		FN1342P00138	1264	FN1342		PG_0823P00041	1217.15	PG_0823		AA01274P00130	5718.7	AA01274
SSA_1367P00071	1852.74	SSA_1367		SMU_1035P00160	2938	SMU_1035		FN1543P00285	1264	FN1543		PG_0282P00297	1217.26	PG_0282		AA01164P00575	5718.78	AA01164
SSA_0847P00191	1852.78	SSA_0847		SMU_1509P00737	2938.41	SMU_1509		FN1739P00013	1264.5	FN1739		PG_2065P00019	1217.33	PG_2065		AA00923P00506	5719.34	AA00923
SSA_1301P00671	1852.89	SSA_1301		SMU_652cP00031	2939.04	SMU_652c		FN0036P00312	1265	FN0036		PG_1304P01246	1217.96	PG_1304		AA01769P00046	5719.48	AA01769
SSA_1749P00120	1853.3	SSA_1749		SMU_1706P00362	2939.96	SMU_1706		FN0094P00020	1265	FN0094		PG_1505P00008	1218.33	PG_1505		AA02484P00690	5719.56	AA02484
SSA_2265P00986	1853.3	SSA_2265		SMU_687cP00036	2941.3	SMU_687c		FN0469P00288	1265	FN0469		PG_1100P00340	1218.55	PG_1100		AA01254P00130	5719.63	AA01254
SSA_0969P00014	1853.33	SSA_0969		SMU_986cP00019	2941.78	SMU_986c		FN0036P00311	1266	FN0036		PG_0563P00021	1219.41	PG_0563		AA02776P00696	5720.52	AA02776
SSA_1525P00516	1853.55	SSA_1525		SMU_1126P00833	2943	SMU_1126		FN0153P00255	1266	FN0153		PG_0162P00500	1219.52	PG_0162		AA00408P00588	5721.07	AA00408
SSA_0882P00407	1853.63	SSA_0882		SMU_1398P00414	2943.11	SMU_1398		FN1265P00489	1266	FN1265		PG_0283P00937	1219.74	PG_0283		AA02224P00593	5721.56	AA02224
SSA_1909P01168	1853.67	SSA_1909		SMU_1818cP00111	2943.48	SMU_1818c		FN0110P00875	1267	FN0110		PG_0938P01724	1219.85	PG_0938		AA00692P00453	5722.19	AA00692
SSA_0792P00032	1853.85	SSA_0792		SMU_1545cP00040	2944.04	SMU_1545c		FN0855P00891	1267	FN0855		PG_0811P00005	1220.04	PG_0811		AA00654P00572	5722.63	AA00654
SSA_0375P00087	1854.04	SSA_0375		SMU_2037P00875	2944.18	SMU_2037		FN0998P00114	1267	FN0998		PG_0425P00329	1220.59	PG_0425		AA02076P00911	5722.85	AA02076
SSA_2153P00762	1854.33	SSA_2153		SMU_1329cP00297	2944.22	SMU_1329c		FN1122P00206	1267	FN1122		PG_0842P00926	1220.59	PG_0842		AA01673P00158	5725	AA01673
SSA_2281P00366	1854.33	SSA_2281		SMU_38cP00082	2946.74	SMU_38c		FN0694P00311	1268	FN0694		PG_0768P00101	1220.74	PG_0768		AA00003P00314	5725.04	AA00003
SSA_1403P01635	1854.52	SSA_1403		SMU_1337cP00668	2949.33	SMU_1337c		FN1146P00106	1268	FN1146		PG_0344P00273	1220.78	PG_0344		AA02973P00786	5725.59	AA02973
SSA_2139P00702	1854.52	SSA_2139		SMU_727P00285	2952.19	SMU_727		FN0005P00418	1270	FN0005		PG_0129P00575	1221.15	PG_0129		AA00499P00087	5726.96	AA00499
SSA_2019P00127	1854.63	SSA_2019		SMU_928P01101	2954.71	SMU_928		FN1391P00161	1270	FN1391		PG_2065P00157	1222.11	PG_2065		AA02654P00066	5727.59	AA02654
SSA_2386P00090	1854.63	SSA_2386		SMU_1597cP00134	2954.81	SMU_1597c		FN0962P00439	1271	FN0962		PG_2119P00577	1222.18	PG_2119		AA02686P00737	5727.85	AA02686
SSA_1336P00275	1854.74	SSA_1336		SMU_1035P00163	2954.85	SMU_1035		FN0986P00297	1272	FN0986		PG_1524P00466	1222.41	PG_1524		AA02434P00459	5727.89	AA02434
SSA_1398P00206	1854.78	SSA_1398		SMU_1251P00007	2957.52	SMU_1251		FN0211P00158	1273	FN0211		PG_0283P00445	1222.48	PG_0283		AA02429P00507	5728	AA02429
SSA_0109P00073	1854.78	SSA_0109		SMU_175P00018	2960.11	SMU_175		FN1011P00253	1273	FN1011		PG_1659P00334	1222.89	PG_1659		AA01893P00771	5728.22	AA01893
SSA_2047P00001	1854.85	SSA_2047		SMU_89cP00075	2961.52	SMU_89c		FN0700P00492	1274	FN0700		PG_1013P01432	1223.15	PG_1013		AA01341P02906	5728.63	AA01341
SSA_1501P00535	1855	SSA_1501		SMU_2161cP00081	2961.66	SMU_2161c		FN1161P00530	1274	FN1161		PG_1444P00301	1223.74	PG_1444		AA02982P00600	5728.85	AA02982
SSA_1805P00343	1855.11	SSA_1805		SMU_1025P00086	2961.74	SMU_1025		FN1348P00116	1274	FN1348		PG_0281P00991	1223.78	PG_0281		AA02907P00700	5729.48	AA02907
SSA_1913P00959	1855.15	SSA_1913		SMU_1332cP00044	2962	SMU_1332c		FN1691P00332	1274	FN1691		PG_0893P01503	1224.19	PG_0893		AA01128P00019	5730.19	AA01128
SSA_0025P00496	1855.19	SSA_0025		SMU_84P00656	2962.56	SMU_84		FN0270P00532	1275	FN0270		PG_0174P01143	1224.85	PG_0174		AA01630P00118	5730.63	AA01630
SSA_1260P00618	1855.26	SSA_1260		SMU_1948P00077	2962.63	SMU_1948		FN0536P00439	1275	FN0536		PG_1522P00841	1225.07	PG_1522		AA02030P00123	5731.26	AA02030
SSA_1788P00174	1855.3	SSA_1788		SMU_29P00574	2962.78	SMU_29		FN1322P00003	1276	FN1322		PG_1563P00019	1225.41	PG_1563		AA00874P00852	5731.33	AA00874
SSA_1229P00046	1855.74	SSA_1229		SMU_1012cP00430	2963.44	SMU_1012c		FN1731P00426	1276	FN1731		PG_0337P00063	1225.41	PG_0337		AA00982P00267	5732	AA00982
SSA_2010P00272	1855.89	SSA_2010		SMU_1599P00675	2963.74	SMU_1599		FN2079P00244	1276	FN2079		PG_0146P00522	1225.7	PG_0146		AA01229P00163	5732.41	AA01229
SSA_0626P00689	1855.96	SSA_0626		SMU_1496P00232	2964.33	SMU_1496		FN0420P00432	1279	FN0420		PG_0141P00620	1226	PG_0141		AA02575P00343	5732.71	AA02575
SSA_1266P00040	1855.96	SSA_1266		SMU_875cP00048	2964.93	SMU_875c		FN1711P00774	1280	FN1711		PG_0441P01003	1226.11	PG_0441		AA01286P00716	5732.81	AA01286
SSA_2217P00300	1856	SSA_2217		SMU_310P00102	2965	SMU_310		FN0835P00217	1282	FN0835		PG_0929P00107	1226.44	PG_0929		AA02319P00216	5734.48	AA02319
SSA_1375P01623	1856.04	SSA_1375		SMU_1888P00073	2966.37	SMU_1888		FN0460P00332	1283	FN0460		PG_0181P00752	1226.67	PG_0181		AA02429P00502	5734.55	AA02429
SSA_2196P00265	1856.3	SSA_2196		SMU_1601P00025	2966.41	SMU_1601		FN0805P00542	1283	FN0805		PG_1392P01268	1226.7	PG_1392		AA02030P00183	5734.85	AA02030
SSA_1803P00086	1856.52	SSA_1803		SMU_660P01143	2966.41	SMU_660		FN0872P00547	1284	FN0872		PG_0127P00661	1227.11	PG_0127		AA02936P00421	5735.04	AA02936
SSA_0047P00324	1856.55	SSA_0047		SMU_983P00510	2966.78	SMU_983		FN0476P00927	1285	FN0476		PG_1337P00051	1227.63	PG_1337		AA02325P00245	5735.11	AA02325
SSA_1215P00080	1856.56	SSA_1215		SMU_1892cP00057	2967.04	SMU_1892c		FN0563P00799	1285	FN0563		PG_0829P00370	1227.85	PG_0829		AA00919P00583	5736.63	AA00919
SSA_0490P00642	1856.89	SSA_0490		SMU_1900P00135	2967.59	SMU_1900		FN0988P00373	1285	FN0988		PG_0340P00231	1228.04	PG_0340		AA01341P01786	5737.08	AA01341
SSA_0232P00071	1857.07	SSA_0232		SMU_933P00095	2968.56	SMU_933		FN1275P01245	1285	FN1275		PG_1694P00058	1228.12	PG_1694		AA00234P01303	5737.78	AA00234
SSA_1471P00834	1857.11	SSA_1471		SMU_513P00160	2971.15	SMU_513		FN1319P00459	1285	FN1319		PG_1847P00322	1229.07	PG_1847		AA01891P00124	5737.96	AA01891
SSA_0494P00238	1857.48	SSA_0494		SMU_87P00489	2971.37	SMU_87		FN1410P00033	1285	FN1410		PG_0768P00228	1229.48	PG_0768		AA02350P00248	5738.63	AA02350
SSA_0784P00163	1857.52	SSA_0784		SMU_1776cP00143	2972.11	SMU_1776c		FN2006P00488	1285	FN2006		PG_0489P00007	1230.41	PG_0489		AA00075P00385	5738.67	AA00075
SSA_1779P00188	1857.52	SSA_1779		SMU_1584cP00359	2973.89	SMU_1584c		FN0045P00020	1286	FN0045		PG_1687P00307	1230.78	PG_1687		AA02177P00157	5738.92	AA02177
SSA_1257P00621	1857.66	SSA_1257		SMU_302P00806	2974.56	SMU_302		FN0541P00423	1286	FN0541		PG_0555P00166	1231	PG_0555		AA01681P00098	5740.15	AA01681
SSA_1327P00243	1857.74	SSA_1327		SMU_38cP00086	2975.59	SMU_38c		FN0581P00575	1286	FN0581		PG_1802P00076	1231	PG_1802		AA00890P00450	5741.45	AA00890
SSA_1516P00612	1858.07	SSA_1516		SMU_929cP00191	2976	SMU_929c		FN0772P00393	1286	FN0772		PG_1175P00376	1231.11	PG_1175		AA00347P00320	5743.41	AA00347
SSA_0312P00885	1858.26	SSA_0312		SMU_1031P00018	2976.11	SMU_1031		FN0887P01145	1286	FN0887		PG_0518P00053	1231.41	PG_0518		AA01927P00002	5743.44	AA01927
SSA_0415P00827	1858.3	SSA_0415		SMU_326P00011	2977.59	SMU_326		FN1105P00040	1286	FN1105		PG_0006P00506	1231.48	PG_0006		AA01598P00206	5743.96	AA01598
SSA_1455P00243	1858.33	SSA_1455		SMU_87P00484	2978.89	SMU_87		FN1307P00376	1286	FN1307		PG_0864P00505	1231.52	PG_0864		AA02382P00834	5744.18	AA02382
SSA_1947P01223	1858.41	SSA_1947		SMU_113P00042	2981.22	SMU_113		FN1699P00073	1286	FN1699		PG_0947P00062	1231.55	PG_0947		AA01280P00170	5744.19	AA01280
SSA_0596P00134	1858.52	SSA_0596		SMU_999P00028	2983.41	SMU_999		FN0195P01316	1287	FN0195		PG_1886P00051	1231.78	PG_1886		AA00640P00382	5744.59	AA00640
SSA_1879P00354	1858.63	SSA_1879		SMU_1498P00398	2983.78	SMU_1498		FN0395P00656	1287	FN0395		PG_0120P00009	1232.89	PG_0120		AA00544P00776	5744.85	AA00544
SSA_1544P00134	1858.74	SSA_1544		SMU_1425P01190	2983.85	SMU_1425		FN0598P00225	1287	FN0598		PG_0158P00373	1232.93	PG_0158		AA01236P00354	5745.78	AA01236
SSA_0829P00063	1858.85	SSA_0829		SMU_179P00222	2984.45	SMU_179		FN1834P00351	1287	FN1834		PG_0017P00209	1233.11	PG_0017		AA00735P00518	5746.89	AA00735
SSA_1312P00036	1859.03	SSA_1312		SMU_293P00296	2985.22	SMU_293		FN0284P00283	1288	FN0284		PG_2044P00588	1233.3	PG_2044		AA00339P00014	5747.37	AA00339
SSA_2110P00288	1859.04	SSA_2110		SMU_236cP00477	2985.33	SMU_236c		FN0159P00733	1290	FN0159		PG_0155P00774	1233.33	PG_0155		AA02525P00179	5748.33	AA02525
SSA_2150P00151	1859.07	SSA_2150		SMU_1282P00125	2987.15	SMU_1282		FN0406P00358	1290	FN0406		PG_1975P00785	1233.41	PG_1975		AA00531P00629	5748.59	AA00531
SSA_0450P00359	1859.11	SSA_0450		SMU_1011P00323	2988	SMU_1011		FN0388P00240	1291	FN0388		PG_0877P00127	1233.71	PG_0877		AA00605P00676	5749.11	AA00605
SSA_0773P01515	1859.33	SSA_0773		SMU_261cP00492	2988.08	SMU_261c		FN0980P00019	1292	FN0980		PG_2036P00119	1234.67	PG_2036		AA00908P00232	5749.15	AA00908
SSA_1496P00101	1859.41	SSA_1496		SMU_955P00378	2988.89	SMU_955		FN1260P01141	1292	FN1260		PG_2095P01839	1235.26	PG_2095		AA00029P00507	5751.93	AA00029
SSA_2245P00647	1859.44	SSA_2245		SMU_1342P05584	2989.55	SMU_1342		FN0445P00594	1293	FN0445		PG_2006P00182	1235.56	PG_2006		AA02315P00549	5752.63	AA02315
SSA_2037P00293	1859.56	SSA_2037		SMU_564P00008	2989.7	SMU_564		FN0592P00378	1293	FN0592		PG_1625P00036	1236	PG_1625		AA02075P00175	5753.3	AA02075
SSA_0689P00826	1859.59	SSA_0689		SMU_834P00012	2995.07	SMU_834		FN0721P00481	1293	FN0721		PG_1522P00847	1236.74	PG_1522		AA00694P00149	5753.41	AA00694
SSA_1229P00045	1859.89	SSA_1229		SMU_1939cP00625	2995.37	SMU_1939c		FN0864P00195	1294	FN0864		PG_1726P00040	1236.85	PG_1726		AA00015P00675	5753.44	AA00015
SSA_1500P00071	1860.18	SSA_1500		SMU_1428cP00090	2995.37	SMU_1428c		FN1593P00172	1294	FN1593		PG_2072P01305	1236.92	PG_2072		AA00826P00149	5753.96	AA00826
SSA_2283P00037	1860.19	SSA_2283		SMU_1884cP00316	2995.44	SMU_1884c		FN0349P00373	1294.5	FN0349		PG_0774P00330	1237.3	PG_0774		AA00141P00074	5754.33	AA00141
SSA_1613P00131	1860.56	SSA_1613		SMU_563P00730	2997.85	SMU_563		FN1166P01255	1295	FN1166		PG_0827P01100	1237.33	PG_0827		AA03006P00056	5754.55	AA03006
SSA_0271P01616	1860.74	SSA_0271		SMU_1545cP00036	2998.37	SMU_1545c		FN0039P00383	1296	FN0039		PG_1110P00081	1237.67	PG_1110		AA01106P00166	5754.78	AA01106
SSA_1757P00344	1860.78	SSA_1757		SMU_2058P00413	2999.66	SMU_2058		FN0452P00876	1296	FN0452		PG_0929P00327	1237.78	PG_0929		AA01020P00017	5754.85	AA01020
SSA_1620P00258	1860.85	SSA_1620		SMU_2076cP00044	3000.71	SMU_2076c		FN0739P00236	1297	FN0739		PG_1027P00149	1237.81	PG_1027		AA01506P00228	5755.48	AA01506
SSA_1248P00060	1860.89	SSA_1248		SMU_595P00034	3002.19	SMU_595		FN1011P00897	1297	FN1011		PG_0144P00428	1238.41	PG_0144		AA02076P00902	5756.04	AA02076
SSA_1968P00429	1861.04	SSA_1968		SMU_40P00048	3002.22	SMU_40		FN1358P00390	1297	FN1358		PG_1467P00431	1238.7	PG_1467		AA00055P01613	5756.89	AA00055
SSA_0678P00078	1861.11	SSA_0678		SMU_939P00887	3002.3	SMU_939		FN0468P00445	1298	FN0468		PG_0018P01939	1238.89	PG_0018		AA01623P00885	5757.52	AA01623
SSA_1640P00102	1861.15	SSA_1640		SMU_1545cP00144	3002.7	SMU_1545c		FN0759P00379	1298	FN0759		PG_0842P00682	1239.18	PG_0842		AA02089P00623	5758.67	AA02089
SSA_1934P00399	1861.15	SSA_1934		SMU_136cP00048	3003.18	SMU_136c		FN0853P00154	1298	FN0853		PG_0179P00048	1239.92	PG_0179		AA01083P01372	5758.7	AA01083
SSA_1008P00939	1861.22	SSA_1008		SMU_1496P00351	3003.3	SMU_1496		FN1330P00534	1298	FN1330		PG_0179P00112	1239.96	PG_0179		AA00871P00948	5759.67	AA00871
SSA_1643P00352	1861.33	SSA_1643		SMU_1947P00001	3004.67	SMU_1947		FN1411P00878	1298	FN1411		PG_0747P00039	1240.63	PG_0747		AA02930P00839	5759.85	AA02930
SSA_2120P00514	1861.37	SSA_2120		SMU_270P00154	3005.52	SMU_270		FN1956P00242	1298	FN1956		PG_1392P00399	1240.67	PG_1392		AA01124_1P00050	5760.22	AA01124_1
SSA_2110P00284	1861.41	SSA_2110		SMU_38cP00079	3005.89	SMU_38c		FN0693P02162	1299	FN0693		PG_1104P00618	1240.81	PG_1104		AA02158P00850	5760.44	AA02158
SSA_2343P00649	1861.48	SSA_2343		SMU_1551cP00522	3008.74	SMU_1551c		FN1575P00140	1299	FN1575		PG_0003P00001	1241.7	PG_0003		AA02141P00152	5760.48	AA02141
SSA_2185P00408	1861.89	SSA_2185		SMU_1035P00140	3009.78	SMU_1035		FN0091P00694	1300	FN0091		PG_1969P00705	1242.04	PG_1969		AA02712P01565	5760.56	AA02712
SSA_2099P00001	1862.48	SSA_2099		SMU_1414cP00210	3010.48	SMU_1414c		FN0197P00457	1300	FN0197		PG_1497P00054	1242.59	PG_1497		AA01487P00319	5761	AA01487
SSA_1364P00001	1862.74	SSA_1364		SMU_1336P00702	3012.19	SMU_1336		FN0450P01208	1300	FN0450		PG_0384P00073	1243.37	PG_0384		AA02864P00947	5761.18	AA02864
SSA_1212P00844	1862.81	SSA_1212		SMU_431P00140	3012.96	SMU_431		FN0991P00302	1300	FN0991		PG_0183P06522	1243.48	PG_0183		AA02266P02558	5761.7	AA02266
SSA_1119P00264	1862.96	SSA_1119		SMU_40P00033	3013.55	SMU_40		FN1002P01266	1300	FN1002		PG_1467P00420	1244.04	PG_1467		AA00559P00033	5762.7	AA00559
SSA_0033P00099	1863.04	SSA_0033		SMU_38cP00076	3013.81	SMU_38c		FN1944P00799	1300	FN1944		PG_0127P00485	1244.07	PG_0127		AA00944P00357	5762.81	AA00944
SSA_0273P00472	1863.33	SSA_0273		SMU_512cP00314	3014.93	SMU_512c		FN2082P01082	1300	FN2082		PG_0746P01283	1244.22	PG_0746		AA01869P00896	5763.74	AA01869
SSA_0387P00394	1863.44	SSA_0387		SMU_514P00066	3016.93	SMU_514		FN1493P00398	1301	FN1493		PG_1595P00269	1244.3	PG_1595		AA02393P00342	5763.96	AA02393
SSA_1031P00090	1863.48	SSA_1031		SMU_1725P00128	3017.48	SMU_1725		FN2013P00362	1302	FN2013		PG_1654P00473	1244.44	PG_1654		AA02466P00295	5764.04	AA02466
SSA_1131P00443	1863.96	SSA_1131		SMU_310P00107	3018.26	SMU_310		FN0216P00490	1303	FN0216		PG_1887P00131	1244.63	PG_1887		AA02466P00374	5764.44	AA02466
SSA_2264P00267	1864	SSA_2264		SMU_711P00296	3018.48	SMU_711		FN0378P00432	1304	FN0378		PG_1516P00818	1244.81	PG_1516		AA00280P00151	5764.67	AA00280
SSA_0618P00090	1864.11	SSA_0618		SMU_2161cP00078	3018.78	SMU_2161c		FN0271P00467	1305	FN0271		PG_1760P00509	1244.81	PG_1760		AA00753P00390	5765.55	AA00753
SSA_0677P00419	1864.15	SSA_0677		SMU_1969cP00156	3019.04	SMU_1969c		FN0864P00194	1305	FN0864		PG_0683P00871	1244.89	PG_0683		AA02928P00107	5765.63	AA02928
SSA_1012P00725	1864.15	SSA_1012		SMU_1558cP00002	3019.74	SMU_1558c		FN1612P00690	1305	FN1612		PG_0424P00409	1244.93	PG_0424		AA00662P00255	5766.37	AA00662
SSA_0053P01618	1864.22	SSA_0053		SMU_330P00014	3020.19	SMU_330		FN1834P00358	1305	FN1834		PG_0713P00188	1244.96	PG_0713		AA01945P00039	5766.45	AA01945
SSA_0145P00454	1864.44	SSA_0145		SMU_1974P00645	3020.52	SMU_1974		FN1445P00354	1306	FN1445		PG_0829P00357	1245.08	PG_0829		AA00603P00570	5766.67	AA00603
SSA_1829P00422	1864.48	SSA_1829		SMU_115P00130	3020.81	SMU_115		FN1811P00592	1306	FN1811		PG_1383P00082	1246.56	PG_1383		AA01432P00034	5767.48	AA01432
SSA_2209P01521	1864.52	SSA_2209		SMU_438cP00138	3021.52	SMU_438c		FN2065P00063	1306	FN2065		PG_0146P00544	1246.93	PG_0146		AA01313P00340	5768.22	AA01313
SSA_2175P00264	1864.63	SSA_2175		SMU_1891cP00119	3022.37	SMU_1891c		FN0877P00487	1307	FN0877		PG_1444P00304	1247.85	PG_1444		AA00388P00593	5768.74	AA00388
SSA_1995P00167	1864.81	SSA_1995		SMU_1356cP00090	3023.41	SMU_1356c		FN1015P00517	1307	FN1015		PG_0274P00034	1249.3	PG_0274		AA00163P00447	5768.81	AA00163
SSA_1802P02719	1864.89	SSA_1802		SMU_1506cP01046	3023.96	SMU_1506c		FN1207P00359	1307	FN1207		PG_0499P00016	1249.59	PG_0499		AA01906P00306	5769.85	AA01906
SSA_0805P00211	1865.11	SSA_0805		SMU_1219cP00198	3025	SMU_1219c		FN1685P00228	1309	FN1685		PG_1059P00006	1250.59	PG_1059		AA01012P00053	5770.15	AA01012
SSA_2114P00427	1865.15	SSA_2114		SMU_1398P00572	3025.89	SMU_1398		FN1713P01324	1309	FN1713		PG_1667P01027	1250.59	PG_1667		AA00175P00048	5771.26	AA00175
SSA_1261P00282	1865.22	SSA_1261		SMU_42P00039	3026.26	SMU_42		FN1919P00236	1309	FN1919		PG_1142P00367	1251.08	PG_1142		AA02097P00128	5772.07	AA02097
SSA_2137P00168	1865.22	SSA_2137		SMU_1566P00854	3026.44	SMU_1566		FN0578P01157	1310	FN0578		PG_0914P00648	1251.67	PG_0914		AA02478P00206	5773.78	AA02478
SSA_1219P00544	1865.48	SSA_1219		SMU_507P00030	3026.44	SMU_507		FN1840P00741	1310	FN1840		PG_0052P00606	1251.96	PG_0052		AA01098P00314	5773.89	AA01098
SSA_0911P00525	1866.45	SSA_0911		SMU_310P00101	3026.48	SMU_310		FN2056P00376	1310	FN2056		PG_0589P00019	1252	PG_0589		AA01673P00186	5774.22	AA01673
SSA_1640P00125	1866.63	SSA_1640		SMU_2069P00263	3028.96	SMU_2069		FN1505P00276	1311	FN1505		PG_1229P00156	1252.11	PG_1229		AA01732P00467	5775.22	AA01732
SSA_0500P00517	1866.7	SSA_0500		SMU_657P00545	3032.18	SMU_657		FN1753P00718	1311	FN1753		PG_0829P00360	1252.33	PG_0829		AA02030P00859	5775.67	AA02030
SSA_0883P00097	1866.74	SSA_0883		SMU_1650P00157	3033.78	SMU_1650		FN0635P00189	1312	FN0635		PG_0768P00230	1252.41	PG_0768		AA00796P00731	5775.7	AA00796
SSA_0994P00350	1866.85	SSA_0994		SMU_1337cP00648	3034.3	SMU_1337c		FN0694P01775	1312	FN0694		PG_0800P01396	1252.78	PG_0800		AA02850P00023	5776.11	AA02850
SSA_1786P00071	1867.11	SSA_1786		SMU_87P00491	3034.52	SMU_87		FN1953P00206	1312	FN1953		PG_0327P00151	1252.93	PG_0327		AA02526P00020	5777	AA02526
SSA_2118P00040	1867.11	SSA_2118		SMU_1771cP00217	3034.55	SMU_1771c		FN0299P00838	1313	FN0299		PG_0156P00069	1252.97	PG_0156		AA01985P02315	5777.3	AA01985
SSA_1591P00773	1867.29	SSA_1591		SMU_1927P00594	3035.48	SMU_1927		FN1128P01718	1313	FN1128		PG_1433P00120	1253.19	PG_1433		AA00539P00300	5777.59	AA00539
SSA_1169P00417	1867.37	SSA_1169		SMU_2109P01152	3035.78	SMU_2109		FN1362P00584	1313	FN1362		PG_0713P00216	1253.74	PG_0713		AA00260P00081	5777.67	AA00260
SSA_0883P00471	1867.52	SSA_0883		SMU_758cP00001	3036.63	SMU_758c		FN0707P00011	1314	FN0707		PG_1900P00630	1253.74	PG_1900		AA02067P00460	5777.74	AA02067
SSA_0209P00692	1867.74	SSA_0209		SMU_2133cP01108	3036.74	SMU_2133c		FN0739P00019	1314	FN0739		PG_0656P00038	1253.85	PG_0656		AA02686P00698	5778.11	AA02686
SSA_1706P00438	1867.85	SSA_1706		SMU_174cP00683	3036.82	SMU_174c		FN0821P00424	1314	FN0821		PG_0179P00117	1253.92	PG_0179		AA02051P00279	5778.48	AA02051
SSA_0574P00200	1868.07	SSA_0574		SMU_652cP00166	3038.22	SMU_652c		FN1135P00094	1314	FN1135		PG_1857P00198	1253.92	PG_1857		AA02566P00610	5780.26	AA02566
SSA_1850P00194	1868.22	SSA_1850		SMU_1316cP00089	3038.55	SMU_1316c		FN1505P00275	1314	FN1505		PG_0947P00075	1254.33	PG_0947		AA00936P00371	5781.3	AA00936
SSA_2264P00271	1868.48	SSA_2264		SMU_109P00501	3040	SMU_109		FN1391P00162	1315	FN1391		PG_1679P00084	1254.7	PG_1679		AA02309P00041	5781.59	AA02309
SSA_1879P01399	1868.59	SSA_1879		SMU_1780P00679	3040.96	SMU_1780		FN1436P00019	1316	FN1436		PG_1178P00312	1254.78	PG_1178		AA00069P00195	5782.74	AA00069
SSA_2277P01803	1868.95	SSA_2277		SMU_383cP00825	3045.59	SMU_383c		FN0271P00463	1318	FN0271		PG_1203P00075	1254.78	PG_1203		AA00448P00255	5783.45	AA00448
SSA_1027P01511	1869.11	SSA_1027		SMU_374P00575	3045.96	SMU_374		FN1221P00620	1318	FN1221		PG_1175P01476	1254.96	PG_1175		AA01407P00189	5783.56	AA01407
SSA_2279P00032	1869.15	SSA_2279		SMU_1345cP00818	3045.96	SMU_1345c		FN1263P00455	1318	FN1263		PG_0957P00913	1255.04	PG_0957		AA01796P00093	5783.85	AA01796
SSA_1260P00586	1869.26	SSA_1260		SMU_513P00024	3046.44	SMU_513		FN0651P00633	1320	FN0651		PG_0283P00918	1255.48	PG_0283		AA02550P00617	5784.22	AA02550
SSA_0245P00322	1869.33	SSA_0245		SMU_506P00785	3047.55	SMU_506		FN1652P00628	1320	FN1652		PG_0422P00045	1256.18	PG_0422		AA01388P00225	5784.48	AA01388
SSA_1175P00390	1869.7	SSA_1175		SMU_983P00504	3047.59	SMU_983		FN0189P00207	1321	FN0189		PG_0022P01553	1256.7	PG_0022		AA02974P00114	5784.55	AA02974
SSA_1398P00201	1869.71	SSA_1398		SMU_890P00472	3048.59	SMU_890		FN1097P00602	1321	FN1097		PG_1654P00469	1256.96	PG_1654		AA01211P00524	5784.85	AA01211
SSA_0088P00214	1869.85	SSA_0088		SMU_1865P00424	3049.07	SMU_1865		FN1795P00767	1321	FN1795		PG_0811P00304	1257.29	PG_0811		AA01747P01152	5784.85	AA01747
SSA_2035P00486	1869.85	SSA_2035		SMU_84P00659	3049.33	SMU_84		FN0147P00011	1321.5	FN0147		PG_1198P00060	1257.33	PG_1198		AA01996P00333	5786.26	AA01996
SSA_1173P00173	1870.07	SSA_1173		SMU_61P00073	3049.48	SMU_61		FN0988P00126	1322	FN0988		PG_1383P00079	1257.82	PG_1383		AA00113P00246	5786.41	AA00113
SSA_2241P00114	1870.19	SSA_2241		SMU_1389P01497	3050.11	SMU_1389		FN1590P00073	1322	FN1590		PG_1027P00131	1258.29	PG_1027		AA02321P00124	5786.63	AA02321
SSA_1721P00330	1870.26	SSA_1721		SMU_218P00244	3050.85	SMU_218		FN2029P00880	1322	FN2029		PG_1446P00690	1258.37	PG_1446		AA01023P00123	5787.52	AA01023
SSA_2034P00352	1870.48	SSA_2034		SMU_1753cP00096	3052.85	SMU_1753c		FN0173P00962	1323	FN0173		PG_1760P00245	1258.37	PG_1760		AA00143P00476	5787.85	AA00143
SSA_0126P00261	1870.93	SSA_0126		SMU_175P00021	3053.33	SMU_175		FN0775P00344	1323	FN0775		PG_1408P00781	1259.89	PG_1408		AA02317P00199	5788.19	AA02317
SSA_1923P00403	1870.96	SSA_1923		SMU_84P00665	3054.15	SMU_84		FN0847P00971	1323	FN0847		PG_1571P00072	1259.92	PG_1571		AA00096P00516	5791	AA00096
SSA_1767P00234	1871.26	SSA_1767		SMU_252P00649	3054.74	SMU_252		FN0944P00076	1323	FN0944		PG_1516P00425	1260.89	PG_1516		AA01354P00611	5791.15	AA01354
SSA_0017P00247	1871.63	SSA_0017		SMU_1545cP00042	3054.96	SMU_1545c		FN1526P06140	1323	FN1526		PG_0144P00837	1261	PG_0144		AA01249P00069	5791.26	AA01249
SSA_1974P00438	1871.74	SSA_1974		SMU_1502cP00187	3055	SMU_1502c		FN2021P00178	1323	FN2021		PG_0556P00530	1261.11	PG_0556		AA00408P00601	5791.81	AA00408
SSA_0576P00250	1871.81	SSA_0576		SMU_309P00761	3056.22	SMU_309		FN0773P00046	1324	FN0773		PG_0572P00065	1261.22	PG_0572		AA02321P00042	5793.07	AA02321
SSA_1605P00687	1871.89	SSA_1605		SMU_149P00082	3059.26	SMU_149		FN1440P00389	1324	FN1440		PG_1206P00123	1261.33	PG_1206		AA01588P00052	5793.26	AA01588
SSA_0132P00366	1872.26	SSA_0132		SMU_1256cP00036	3059.78	SMU_1256c		FN1751P00023	1324	FN1751		PG_0713P00062	1261.59	PG_0713		AA01608P00141	5793.41	AA01608
SSA_1831P00081	1872.3	SSA_1831		SMU_78P00309	3060.04	SMU_78		FN1122P00186	1325	FN1122		PG_0656P00043	1262.04	PG_0656		AA00280P01148	5793.78	AA00280
SSA_1768P00457	1872.33	SSA_1768		SMU_152P00220	3060.33	SMU_152		FN1222P00082	1325	FN1222		PG_1444P00310	1262.33	PG_1444		AA03006P00366	5793.97	AA03006
SSA_0752P00067	1872.37	SSA_0752		SMU_1317cP00056	3061.66	SMU_1317c		FN1354P00142	1325	FN1354		PG_0870P00214	1263.3	PG_0870		AA00921P00296	5794.52	AA00921
SSA_0241P00370	1872.59	SSA_0241		SMU_1094P00430	3061.78	SMU_1094		FN1505P00245	1325	FN1505		PG_1692P00337	1263.3	PG_1692		AA02140P02531	5794.63	AA02140
SSA_1568P00410	1872.7	SSA_1568		SMU_1811P00224	3062.78	SMU_1811		FN0453P00047	1326	FN0453		PG_1206P00154	1263.85	PG_1206		AA01202P00080	5794.82	AA01202
SSA_2323P00421	1872.74	SSA_2323		SMU_2129cP00134	3063.26	SMU_2129c		FN1935P00427	1326	FN1935		PG_0827P00729	1263.93	PG_0827		AA02651P00001	5794.93	AA02651
SSA_2181P00804	1872.78	SSA_2181		SMU_954P00032	3063.78	SMU_954		FN0189P00312	1327	FN0189		PG_2204P04925	1264.04	PG_2204		AA02086P00267	5796.44	AA02086
SSA_1780P00216	1872.82	SSA_1780		SMU_759P00008	3063.82	SMU_759		FN1206P00079	1327	FN1206		PG_0141P00558	1264.26	PG_0141		AA00345P00223	5796.45	AA00345
SSA_1455P00246	1872.92	SSA_1455		SMU_926P00264	3064.04	SMU_926		FN1262P00618	1327	FN1262		PG_0337P00046	1264.37	PG_0337		AA01923P02059	5797.89	AA01923
SSA_1787P00536	1873.11	SSA_1787		SMU_38cP00081	3064.15	SMU_38c		FN0177P00180	1328	FN0177		PG_1435P00088	1264.56	PG_1435		AA00499P00090	5797.93	AA00499
SSA_2362P00084	1873.37	SSA_2362		SMU_1368P00002	3064.22	SMU_1368		FN0541P00360	1328	FN0541		PG_1870P00246	1264.7	PG_1870		AA00303P00258	5798.56	AA00303
SSA_2243P00168	1873.5	SSA_2243		SMU_866P00076	3066.26	SMU_866		FN1422P00162	1328	FN1422		PG_0829P00359	1264.97	PG_0829		AA01891P00121	5799.08	AA01891
SSA_1951P00202	1873.67	SSA_1951		SMU_983P00518	3066.59	SMU_983		FN0609P00352	1329	FN0609		PG_0914P00655	1265.26	PG_0914		AA00809P00529	5799.34	AA00809
SSA_1212P00525	1874.04	SSA_1212		SMU_115P00129	3067.63	SMU_115		FN1092P00372	1329	FN1092		PG_1241P00906	1265.59	PG_1241		AA00591P00451	5801.11	AA00591
SSA_1450P00186	1874.15	SSA_1450		SMU_1035P00728	3069.41	SMU_1035		FN1912P02415	1329	FN1912		PG_0819P00519	1265.74	PG_0819		AA00696P00744	5801.48	AA00696
SSA_1262P00598	1874.7	SSA_1262		SMU_711P00051	3071	SMU_711		FN0636P00142	1330	FN0636		PG_2094P00395	1265.81	PG_2094		AA00874P00879	5803.19	AA00874
SSA_0710P00086	1874.74	SSA_0710		SMU_136cP00045	3071.11	SMU_136c		FN0817P00048	1330	FN0817		PG_1861P00038	1265.93	PG_1861		AA01494P00133	5803.74	AA01494
SSA_0912P00572	1874.96	SSA_0912		SMU_1225P00599	3071.74	SMU_1225		FN1691P00331	1330	FN1691		PG_2079P00074	1266.52	PG_2079		AA02062P00555	5803.89	AA02062
SSA_0818P00352	1875.34	SSA_0818		SMU_2094cP00041	3071.85	SMU_2094c		FN2081P00147	1330	FN2081		PG_2221P00472	1267	PG_2221		AA01124P00281	5803.92	AA01124
SSA_0968P00262	1875.52	SSA_0968		SMU_267cP00692	3072.22	SMU_267c		FN0045P00631	1331	FN0045		PG_1553P02228	1267	PG_1553		AA00079P00094	5805	AA00079
SSA_2122P00207	1875.55	SSA_2122		SMU_1282P00110	3073.48	SMU_1282		FN0061P00600	1331	FN0061		PG_0183P01493	1268.04	PG_0183		AA02476P00563	5805.04	AA02476
SSA_2318P00840	1875.67	SSA_2318		SMU_1490P01201	3074.63	SMU_1490		FN0813P00060	1331	FN0813		PG_0713P00192	1269.41	PG_0713		AA02382P00911	5805.22	AA02382
SSA_0998P00097	1875.7	SSA_0998		SMU_1422P00399	3074.67	SMU_1422		FN1220P00444	1331	FN1220		PG_1768P00303	1269.48	PG_1768		AA00688P00274	5806.85	AA00688
SSA_2276P00064	1875.78	SSA_2276		SMU_29P00563	3075.3	SMU_29		FN0022P00038	1332	FN0022		PG_2000P00114	1269.56	PG_2000		AA00675P00455	5807.71	AA00675
SSA_1321P00796	1875.85	SSA_1321		SMU_38cP00078	3075.37	SMU_38c		FN0930P00224	1332	FN0930		PG_0826P00450	1269.78	PG_0826		AA02928P00102	5807.85	AA02928
SSA_0379P00881	1876.04	SSA_0379		SMU_1349P00125	3075.41	SMU_1349		FN1367P00485	1332	FN1367		PG_1393P00038	1270.11	PG_1393		AA02541P00943	5808	AA02541
SSA_1277P00350	1876.18	SSA_1277		SMU_1369P00006	3075.89	SMU_1369		FN0424P00482	1333	FN0424		PG_0680P00730	1270.11	PG_0680		AA00837P00451	5808.11	AA00837
SSA_0334P00460	1876.3	SSA_0334		SMU_431P00442	3077.93	SMU_431		FN0113P00059	1334	FN0113		PG_0004P00600	1270.15	PG_0004		AA00075P00368	5808.89	AA00075
SSA_2384P00115	1876.3	SSA_2384		SMU_1648cP00167	3078.44	SMU_1648c		FN1010P00103	1334	FN1010		PG_0459P00070	1270.33	PG_0459		AA01209P00365	5809.93	AA01209
SSA_0804P00161	1876.45	SSA_0804		SMU_657P00549	3078.63	SMU_657		FN1949P00629	1334	FN1949		PG_1444P00297	1270.37	PG_1444		AA00938P00032	5810.59	AA00938
SSA_1073P01052	1876.78	SSA_1073		SMU_1125cP00117	3080.7	SMU_1125c		FN0216P00221	1335	FN0216		PG_0926P00105	1270.74	PG_0926		AA00750P00685	5811.04	AA00750
SSA_2110P00293	1877.15	SSA_2110		SMU_1399P00104	3081.16	SMU_1399		FN0651P00691	1335	FN0651		PG_0211P00855	1270.85	PG_0211		AA00388P00397	5811.34	AA00388
SSA_1466P00606	1877.22	SSA_1466		SMU_1780P00692	3081.78	SMU_1780		FN0895P00063	1335	FN0895		PG_1407P00334	1272.15	PG_1407		AA00406P00249	5811.48	AA00406
SSA_1466P00666	1877.41	SSA_1466		SMU_856P00096	3082.11	SMU_856		FN0029P00127	1336	FN0029		PG_0144P00165	1272.26	PG_0144		AA00530P00109	5812.15	AA00530
SSA_0983P00153	1877.52	SSA_0983		SMU_758cP00216	3082.7	SMU_758c		FN0563P00785	1336	FN0563		PG_1521P00203	1272.37	PG_1521		AA02873P00197	5813.74	AA02873
SSA_1563P00518	1878.34	SSA_1563		SMU_745P01034	3082.78	SMU_745		FN0526P00827	1337	FN0526		PG_1861P00046	1273.15	PG_1861		AA00530P00115	5814.07	AA00530
SSA_1563P00606	1878.37	SSA_1563		SMU_374P00637	3083.56	SMU_374		FN1487P00275	1337.5	FN1487		PG_0665P01253	1273.63	PG_0665		AA00890P00447	5815.67	AA00890
SSA_0469P00452	1878.41	SSA_0469		SMU_309P00780	3084.11	SMU_309		FN0618P00354	1338	FN0618		PG_0173P00295	1273.82	PG_0173		AA02446P00386	5815.78	AA02446
SSA_1187P00751	1878.74	SSA_1187		SMU_1286cP00096	3084.74	SMU_1286c		FN0635P00096	1338	FN0635		PG_0146P00538	1274.19	PG_0146		AA02125P00294	5815.89	AA02125
SSA_0996P00058	1878.85	SSA_0996		SMU_1683cP00258	3086.15	SMU_1683c		FN1031P00443	1338	FN1031		PG_2216P00222	1274.48	PG_2216		AA00015P00570	5816.15	AA00015
SSA_1920P00461	1879.22	SSA_1920		SMU_595P00517	3088.44	SMU_595		FN2003P00368	1338	FN2003		PG_0227P00649	1274.52	PG_0227		AA01807P00135	5816.19	AA01807
SSA_1554P00065	1879.37	SSA_1554		SMU_1780P00678	3088.67	SMU_1780		FN0321P00342	1340	FN0321		PG_0354P00032	1274.55	PG_0354		AA02343P00282	5816.41	AA02343
SSA_2116P00590	1879.56	SSA_2116		SMU_60P00559	3089.48	SMU_60		FN0607P00136	1341	FN0607		PG_1138P01030	1274.85	PG_1138		AA02010P00362	5817.59	AA02010
SSA_1390P00107	1879.67	SSA_1390		SMU_911cP00047	3090.08	SMU_911c		FN1757P01001	1341	FN1757		PG_1198P00162	1274.85	PG_1198		AA01845P00364	5817.63	AA01845
SSA_1973P00790	1879.7	SSA_1973		SMU_1100cP00131	3090.37	SMU_1100c		FN1713P00255	1342	FN1713		PG_1897P00286	1274.89	PG_1897		AA00015P00886	5817.67	AA00015
SSA_1492P01043	1879.85	SSA_1492		SMU_1502cP00112	3090.85	SMU_1502c		FN1919P00683	1343	FN1919		PG_0719P01152	1275.11	PG_0719		AA01776P00312	5817.72	AA01776
SSA_1154P00246	1879.93	SSA_1154		SMU_628P00816	3091.67	SMU_628		FN1129P01800	1344	FN1129		PG_1110P00082	1275.3	PG_1110		AA02182P00002	5818	AA02182
SSA_1608P00063	1879.93	SSA_1608		SMU_1773cP00510	3091.93	SMU_1773c		FN2065P00059	1344	FN2065		PG_1229P00168	1275.55	PG_1229		AA01201P00569	5818.7	AA01201
SSA_2230P00157	1880	SSA_2230		SMU_383cP00988	3092.71	SMU_383c		FN1240P00407	1346	FN1240		PG_1733P00070	1276.04	PG_1733		AA02355P00229	5819.15	AA02355
SSA_0447P00669	1880.22	SSA_0447		SMU_1674P01072	3094.52	SMU_1674		FN0515P00985	1347	FN0515		PG_0278P00207	1277.48	PG_0278		AA02485P00373	5819.41	AA02485
SSA_1037P00225	1880.33	SSA_1037		SMU_1917P00675	3094.93	SMU_1917		FN1470P00335	1347	FN1470		PG_1101P01143	1277.67	PG_1101		AA01418P00186	5821.07	AA01418
SSA_0658P00090	1880.41	SSA_0658		SMU_2123P00420	3097.78	SMU_2123		FN0526P00382	1348	FN0526		PG_1176P00939	1278.81	PG_1176		AA00935P00399	5821.44	AA00935
SSA_0635P00469	1880.48	SSA_0635		SMU_893P00178	3099	SMU_893		FN1409P00468	1348	FN1409		PG_0006P00052	1279.26	PG_0006		AA01554P00521	5821.96	AA01554
SSA_0263P00606	1880.52	SSA_0263		SMU_890P00289	3101.63	SMU_890		FN1700P00145	1348	FN1700		PG_0869P00220	1279.74	PG_0869		AA00877P00021	5825.89	AA00877
SSA_0011P00024	1880.61	SSA_0011		SMU_1252P01024	3101.74	SMU_1252		FN1973P00091	1348	FN1973		PG_0117P00631	1280.08	PG_0117		AA01881P00328	5826.04	AA01881
SSA_1544P00155	1880.89	SSA_1544		SMU_1888P00064	3104.41	SMU_1888		FN2003P00355	1348	FN2003		PG_2099P00155	1280.63	PG_2099		AA02479P00678	5826.56	AA02479
SSA_1764P01454	1881	SSA_1764		SMU_955P00370	3105.07	SMU_955		FN0067P00930	1349	FN0067		PG_0337P00043	1281.26	PG_0337		AA00766P00012	5827.74	AA00766
SSA_0040P00135	1881.04	SSA_0040		SMU_1421P00607	3105.18	SMU_1421		FN0891P00745	1349	FN0891		PG_1887P00254	1281.67	PG_1887		AA01050P00969	5829.04	AA01050
SSA_2027P00693	1881.07	SSA_2027		SMU_491P00651	3105.37	SMU_491		FN0916P00017	1349.5	FN0916		PG_1478P00452	1281.85	PG_1478		AA02974P00109	5831	AA02974
SSA_1872P00211	1881.11	SSA_1872		SMU_1176P01128	3107.85	SMU_1176		FN0006P00018	1350	FN0006		PG_1967P00244	1281.96	PG_1967		AA00606P01125	5831.85	AA00606
SSA_1348P00364	1881.15	SSA_1348		SMU_1094P00431	3109.11	SMU_1094		FN0892P00526	1350	FN0892		PG_0938P02549	1282.22	PG_0938		AA00339P00001	5833.96	AA00339
SSA_1969P00323	1881.22	SSA_1969		SMU_1262cP01032	3109.85	SMU_1262c		FN0926P00076	1350	FN0926		PG_1859P00507	1283.11	PG_1859		AA02733P01899	5834.56	AA02733
SSA_0156P00075	1881.3	SSA_0156		SMU_1757cP00020	3110.37	SMU_1757c		FN0827P00157	1351	FN0827		PG_0158P00672	1284.22	PG_0158		AA01961P00862	5834.59	AA01961
SSA_1121P00145	1881.56	SSA_1121		SMU_1558cP00096	3110.81	SMU_1558c		FN0997P00103	1351	FN0997		PG_0088P00098	1284.89	PG_0088		AA02466P00387	5834.71	AA02466
SSA_1148P00997	1881.78	SSA_1148		SMU_445P00013	3113.3	SMU_445		FN1372P00386	1351	FN1372		PG_0877P00627	1285.67	PG_0877		AA01020P00096	5835.22	AA01020
SSA_0958P00261	1882.04	SSA_0958		SMU_988P01205	3113.44	SMU_988		FN0562P00173	1353	FN0562		PG_1392P01202	1286.48	PG_1392		AA00531P00726	5836.26	AA00531
SSA_1458P00600	1882.29	SSA_1458		SMU_876P00411	3114.19	SMU_876		FN0769P00607	1353	FN0769		PG_1872P01917	1286.74	PG_1872		AA00303P00286	5836.82	AA00303
SSA_2077P00341	1882.3	SSA_2077		SMU_1496P00236	3114.81	SMU_1496		FN0954P00662	1353	FN0954		PG_1095P01139	1287	PG_1095		AA01115P00023	5836.85	AA01115
SSA_1030P00137	1882.48	SSA_1030		SMU_2113cP00267	3117.07	SMU_2113c		FN1453P00219	1353	FN1453		PG_1439P00754	1287.48	PG_1439		AA02474P00508	5837.07	AA02474
SSA_2265P01471	1882.55	SSA_2265		SMU_577P01640	3117.3	SMU_577		FN0920P00440	1354	FN0920		PG_0978P00138	1287.63	PG_0978		AA01164P00580	5837.33	AA01164
SSA_1617P00019	1882.63	SSA_1617		SMU_1545cP00030	3119.11	SMU_1545c		FN0802P00573	1355	FN0802		PG_0158P00682	1288.11	PG_0158		AA00151P00941	5837.48	AA00151
SSA_1742P00658	1882.78	SSA_1742		SMU_121P00136	3119.37	SMU_121		FN1780P00231	1355	FN1780		PG_1783P00065	1288.11	PG_1783		AA00879P00347	5837.67	AA00879
SSA_1564P01159	1882.78	SSA_1564		SMU_2121cP00204	3119.44	SMU_2121c		FN1944P00247	1355	FN1944		PG_1588P00506	1288.26	PG_1588		AA02131P00378	5838.89	AA02131
SSA_1954P00602	1882.89	SSA_1954		SMU_2120cP00036	3124.56	SMU_2120c		FN2046P00033	1355	FN2046		PG_0637P00710	1288.78	PG_0637		AA02560P01334	5839.37	AA02560
SSA_0611P00477	1883.18	SSA_0611		SMU_2133cP01170	3125.56	SMU_2133c		FN1730P01258	1356	FN1730		PG_0295P00594	1288.89	PG_0295		AA02964P01091	5840.52	AA02964
SSA_1599P00642	1883.37	SSA_1599		SMU_788P00012	3125.93	SMU_788		FN0450P01263	1358	FN0450		PG_1135P00554	1288.96	PG_1135		AA01598P00589	5842.84	AA01598
SSA_1424P00405	1883.48	SSA_1424		SMU_873P01279	3126.52	SMU_873		FN1582P01108	1358	FN1582		PG_0636P00767	1289.89	PG_0636		AA01927P00782	5842.93	AA01927
SSA_1404P00077	1883.63	SSA_1404		SMU_2129cP00150	3126.96	SMU_2129c		FN1649P00465	1359	FN1649		PG_1750P01435	1289.93	PG_1750		AA00960P00191	5844.96	AA00960
SSA_0049P00187	1883.81	SSA_0049		SMU_506P00782	3127	SMU_506		FN1699P00067	1359	FN1699		PG_1058P00471	1290.19	PG_1058		AA02915P00101	5845.29	AA02915
SSA_1567P00330	1883.89	SSA_1567		SMU_461P00550	3128.22	SMU_461		FN1228P00211	1359.5	FN1228		PG_1978P00064	1290.37	PG_1978		AA01001P00309	5845.41	AA01001
SSA_2157P00190	1883.96	SSA_2157		SMU_1776cP00140	3128.3	SMU_1776c		FN1693P00104	1361.5	FN1693		PG_1516P01311	1290.44	PG_1516		AA01276P00423	5845.48	AA01276
SSA_0449P00311	1884.3	SSA_0449		SMU_1317cP00001	3128.67	SMU_1317c		FN0270P00497	1362	FN0270		PG_1446P00312	1290.85	PG_1446		AA01490P00633	5846.3	AA01490
SSA_0067P01555	1884.37	SSA_0067		SMU_984P00319	3129.11	SMU_984		FN0998P00677	1362	FN0998		PG_1027P00158	1291.29	PG_1027		AA01830P00684	5847.48	AA01830
SSA_2187P00678	1884.55	SSA_2187		SMU_2134P00435	3129.56	SMU_2134		FN0534P00250	1363	FN0534		PG_1791P00010	1291.96	PG_1791		AA01185P00347	5847.52	AA01185
SSA_1009P00982	1884.59	SSA_1009		SMU_1329cP00185	3129.92	SMU_1329c		FN0827P00137	1363	FN0827		PG_1229P00160	1292.19	PG_1229		AA02526P00024	5847.71	AA02526
SSA_0675P00047	1884.82	SSA_0675		SMU_1097cP00057	3130.59	SMU_1097c		FN1709P00251	1363	FN1709		PG_0847P00741	1292.82	PG_0847		AA01777P00221	5848	AA01777
SSA_2386P00093	1884.85	SSA_2386		SMU_182P00480	3131.93	SMU_182		FN1706P00621	1363.5	FN1706		PG_2080P00412	1292.85	PG_2080		AA01920P00728	5849.22	AA01920
SSA_0686P00335	1885.04	SSA_0686		SMU_1900P00129	3133.22	SMU_1900		FN0216P00225	1364	FN0216		PG_1870P00306	1292.89	PG_1870		AA01145P00493	5850.3	AA01145
SSA_1779P00087	1885.15	SSA_1779		SMU_1707cP00092	3133.74	SMU_1707c		FN1902P00416	1364	FN1902		PG_1180P00605	1293	PG_1180		AA01863P00087	5851.37	AA01863
SSA_0321P00476	1885.34	SSA_0321		SMU_1349P00275	3133.78	SMU_1349		FN2014P01777	1364	FN2014		PG_1469P02313	1293.37	PG_1469		AA00976P00758	5851.55	AA00976
SSA_1626P01377	1885.56	SSA_1626		SMU_2120cP00041	3135.67	SMU_2120c		FN0924P00101	1365	FN0924		PG_0155P00861	1293.44	PG_0155		AA01291P02675	5851.89	AA01291
SSA_1492P00414	1885.63	SSA_1492		SMU_1251P00009	3135.67	SMU_1251		FN1140P01023	1365	FN1140		PG_0827P01214	1293.56	PG_0827		AA02716P00709	5852.33	AA02716
SSA_0182P00452	1885.67	SSA_0182		SMU_1650P00154	3135.7	SMU_1650		FN0980P00016	1366	FN0980		PG_0864P00182	1293.59	PG_0864		AA02789P00538	5853.56	AA02789
SSA_1312P00612	1885.74	SSA_1312		SMU_1750cP00052	3135.92	SMU_1750c		FN0612P00428	1367.5	FN0612		PG_1142P00337	1294.26	PG_1142		AA01250P00846	5854.37	AA01250
SSA_1871P01963	1885.78	SSA_1871		SMU_577P00672	3137.81	SMU_577		FN0163P00843	1370	FN0163		PG_0767P01368	1294.34	PG_0767		AA01490P00626	5854.41	AA01490
SSA_2144P01143	1885.78	SSA_2144		SMU_1345cP01757	3138.33	SMU_1345c		FN0693P01932	1370	FN0693		PG_0649P00060	1294.52	PG_0649		AA00695P00435	5856.07	AA00695
SSA_1060P00098	1885.81	SSA_1060		SMU_491P00687	3139.07	SMU_491		FN1850P00158	1371	FN1850		PG_0124P00261	1294.85	PG_0124		AA00519P00301	5856.52	AA00519
SSA_1521P01339	1885.96	SSA_1521		SMU_999P00027	3140.59	SMU_999		FN2012P00683	1371	FN2012		PG_1478P00150	1294.93	PG_1478		AA01286P00116	5857.89	AA01286
SSA_1458P00194	1886.11	SSA_1458		SMU_1254P00455	3141.7	SMU_1254		FN0273P00381	1371.5	FN0273		PG_1887P00247	1295.37	PG_1887		AA02917P00951	5858.26	AA02917
SSA_1383P00769	1886.15	SSA_1383		SMU_992P00184	3142.96	SMU_992		FN0294P00050	1372	FN0294		PG_0250P00040	1295.71	PG_0250		AA01845P01105	5858.59	AA01845
SSA_2171P00125	1886.29	SSA_2171		SMU_1706P00526	3143.37	SMU_1706		FN0462P01623	1372	FN0462		PG_1895P00076	1295.78	PG_1895		AA01996P00012	5858.67	AA01996
SSA_1325P00598	1886.3	SSA_1325		SMU_1031P00021	3144.93	SMU_1031		FN0850P00432	1372	FN0850		PG_1547P00189	1296.26	PG_1547		AA02374P00336	5858.81	AA02374
SSA_2184P00127	1886.45	SSA_2184		SMU_1596P00969	3145.44	SMU_1596		FN1078P00366	1372	FN1078		PG_2044P00582	1296.37	PG_2044		AA02541P00675	5861.11	AA02541
SSA_1659P01866	1886.52	SSA_1659		SMU_1211P00018	3146.04	SMU_1211		FN0261P00074	1373	FN0261		PG_1465P00248	1296.41	PG_1465		AA02412P00194	5862.18	AA02412
SSA_1870P00642	1886.74	SSA_1870		SMU_681P00063	3146.07	SMU_681		FN1965P00642	1373	FN1965		PG_1758P00161	1296.82	PG_1758		AA01623P00601	5862.37	AA01623
SSA_0969P00020	1886.89	SSA_0969		SMU_293P00297	3146.93	SMU_293		FN0894P00001	1374	FN0894		PG_2222P00505	1297.37	PG_2222		AA01297P00356	5862.63	AA01297
SSA_1923P00478	1887	SSA_1923		SMU_459P00049	3147.07	SMU_459		FN0970P00231	1374	FN0970		PG_0212P00394	1297.85	PG_0212		AA00406P00022	5863.26	AA00406
SSA_1811P00496	1887.26	SSA_1811		SMU_939P00897	3148.26	SMU_939		FN0700P00393	1377	FN0700		PG_2123P00051	1297.89	PG_2123		AA01673P00206	5864.33	AA01673
SSA_1227P00154	1887.33	SSA_1227		SMU_1817cP00006	3149.07	SMU_1817c		FN1830P00783	1377	FN1830		PG_0599P00381	1299.33	PG_0599		AA02076P00909	5864.37	AA02076
SSA_1724P00505	1887.33	SSA_1724		SMU_1771cP00219	3150.37	SMU_1771c		FN0083P00127	1378	FN0083		PG_0683P00350	1300.74	PG_0683		AA01938P00108	5864.59	AA01938
SSA_0825P00877	1887.59	SSA_0825		SMU_2120cP00046	3151.37	SMU_2120c		FN0089P00712	1379	FN0089		PG_0181P00409	1301.07	PG_0181		AA02325P00132	5865.19	AA02325
SSA_1492P00862	1888	SSA_1492		SMU_574cP00364	3152.33	SMU_574c		FN0591P00422	1379	FN0591		PG_1735P00227	1301.15	PG_1735		AA02232P00794	5865.78	AA02232
SSA_1334P00120	1888.04	SSA_1334		SMU_721P00318	3152.52	SMU_721		FN1053P00018	1379	FN1053		PG_2035P00339	1301.3	PG_2035		AA00675P00450	5867.19	AA00675
SSA_1796P00222	1888.52	SSA_1796		SMU_182P00031	3156.85	SMU_182		FN1222P00110	1379	FN1222		PG_0172P00398	1301.59	PG_0172		AA00650P00247	5868.19	AA00650
SSA_1151P00491	1888.52	SSA_1151		SMU_933P00263	3157.89	SMU_933		FN1198P01026	1380	FN1198		PG_1432P00050	1302.04	PG_1432		AA01695P00254	5868.59	AA01695
SSA_1721P00418	1888.59	SSA_1721		SMU_1888P00080	3159.41	SMU_1888		FN1841P00521	1380.67	FN1841		PG_1304P01103	1302.56	PG_1304		AA00874P00859	5868.63	AA00874
SSA_0092P00914	1888.67	SSA_0092		SMU_658P00528	3159.74	SMU_658		FN0506P00746	1381	FN0506		PG_0832P00171	1303.26	PG_0832		AA02140P02013	5868.63	AA02140
SSA_1509P00021	1888.7	SSA_1509		SMU_2120cP00044	3160.48	SMU_2120c		FN1341P00825	1383	FN1341		PG_0678P00358	1303.55	PG_0678		AA02688P00150	5869.59	AA02688
SSA_1154P00272	1888.81	SSA_1154		SMU_1297P00150	3161.48	SMU_1297		FN1670P01487	1383	FN1670		PG_1978P00052	1303.78	PG_1978		AA00180P00127	5869.85	AA00180
SSA_1229P00047	1888.85	SSA_1229		SMU_748P00112	3161.78	SMU_748		FN0439P00074	1384	FN0439		PG_0340P00232	1304.11	PG_0340		AA00218P00467	5869.96	AA00218
SSA_1864P00321	1888.89	SSA_1864		SMU_87P00495	3161.82	SMU_87		FN0873P01355	1384	FN0873		PG_0129P00268	1304.22	PG_0129		AA00874P00871	5870.78	AA00874
SSA_2276P00312	1889.04	SSA_2276		SMU_506P00792	3162.85	SMU_506		FN1023P00405	1384	FN1023		PG_1473P00032	1304.26	PG_1473		AA02964P01099	5870.93	AA02964
SSA_0680P00258	1889.33	SSA_0680		SMU_654P00568	3163.85	SMU_654		FN1039P00563	1384	FN1039		PG_0893P01355	1305.18	PG_0893		AA00936P00370	5872.04	AA00936
SSA_1884P00028	1889.63	SSA_1884		SMU_2120cP00050	3164.97	SMU_2120c		FN1054P00006	1384.5	FN1054		PG_1869P00050	1305.18	PG_1869		AA01449P00817	5873.07	AA01449
SSA_1261P00288	1889.7	SSA_1261		SMU_1315cP00430	3165.48	SMU_1315c		FN2021P00175	1384.5	FN2021		PG_1041P00135	1305.22	PG_1041		AA02529P00600	5874.15	AA02529
SSA_2222P00045	1889.78	SSA_2222		SMU_1010P00063	3166.96	SMU_1010		FN0003P00145	1385	FN0003		PG_2214P01056	1305.22	PG_2214		AA02551P00350	5874.61	AA02551
SSA_0596P00119	1890.04	SSA_0596		SMU_954P00017	3166.96	SMU_954		FN0066P00044	1386	FN0066		PG_1745P01267	1305.89	PG_1745		AA01608P00138	5874.89	AA01608
SSA_2001P00524	1890.04	SSA_2001		SMU_2130P00521	3167.18	SMU_2130		FN0194P00644	1386	FN0194		PG_1102P02387	1306.19	PG_1102		AA01883P00855	5875.63	AA01883
SSA_0408P00258	1890.07	SSA_0408		SMU_1356cP00085	3167.85	SMU_1356c		FN0381P00562	1386	FN0381		PG_0125P00323	1306.78	PG_0125		AA00251P00194	5875.89	AA00251
SSA_1946P00060	1890.11	SSA_1946		SMU_1375cP00136	3167.96	SMU_1375c		FN0215P00168	1387	FN0215		PG_0820P00154	1307.04	PG_0820		AA02880P00071	5875.89	AA02880
SSA_1199P00134	1890.15	SSA_1199		SMU_112cP00430	3168.07	SMU_112c		FN0331P00137	1387	FN0331		PG_0555P00172	1307.11	PG_0555		AA01101P00762	5877.29	AA01101
SSA_0060P01107	1890.41	SSA_0060		SMU_1184cP00025	3169.07	SMU_1184c		FN1483P00041	1387	FN1483		PG_1181P00085	1307.11	PG_1181		AA00115P01771	5878	AA00115
SSA_2001P00502	1890.44	SSA_2001		SMU_391cP00230	3170.74	SMU_391c		FN1863P01115	1387.5	FN1863		PG_1859P00503	1308.48	PG_1859		AA00663P00190	5878.33	AA00663
SSA_2327P00229	1890.48	SSA_2327		SMU_1579P00137	3172.44	SMU_1579		FN1675P00172	1388	FN1675		PG_0294P00142	1308.52	PG_0294		AA00878P00107	5878.93	AA00878
SSA_2348P00042	1890.59	SSA_2348		SMU_993P00095	3173.63	SMU_993		FN1922P01450	1388	FN1922		PG_0052P00563	1308.66	PG_0052		AA00512P00095	5879.52	AA00512
SSA_1618P00401	1890.63	SSA_1618		SMU_1897P00017	3175.44	SMU_1897		FN1972P00207	1388	FN1972		PG_1107P00849	1308.89	PG_1107		AA02385P00687	5880	AA02385
SSA_1627P00122	1890.78	SSA_1627		SMU_302P00816	3176.11	SMU_302		FN1093P00038	1389	FN1093		PG_1497P00122	1309.11	PG_1497		AA02280P00384	5882.37	AA02280
SSA_0488P00649	1890.82	SSA_0488		SMU_1398P00024	3176.7	SMU_1398		FN1228P00209	1389	FN1228		PG_1733P00048	1309.18	PG_1733		AA00004P00472	5883.67	AA00004
SSA_0589P00309	1890.82	SSA_0589		SMU_983P00516	3177.74	SMU_983		FN0046P00218	1391	FN0046		PG_1444P00291	1309.41	PG_1444		AA02474P00593	5885.04	AA02474
SSA_0797P00359	1890.85	SSA_0797		SMU_1490P01036	3178.15	SMU_1490		FN0101P00105	1392	FN0101		PG_0869P00177	1309.6	PG_0869		AA01280P00197	5886.26	AA01280
SSA_1508P00126	1891.07	SSA_1508		SMU_1493P00099	3180.29	SMU_1493		FN0503P00432	1393	FN0503		PG_0005P01025	1310.19	PG_0005		AA02087P01724	5887.33	AA02087
SSA_1589P00618	1891.18	SSA_1589		SMU_1341cP00883	3180.67	SMU_1341c		FN1025P01024	1393	FN1025		PG_0949P00538	1311.7	PG_0949		AA00753P00401	5887.7	AA00753
SSA_0620P00006	1891.22	SSA_0620		SMU_750cP00040	3180.92	SMU_750c		FN0637P00423	1394	FN0637		PG_0373P00597	1312.48	PG_0373		AA02964P01089	5888.3	AA02964
SSA_0294P00013	1891.33	SSA_0294		SMU_563P00510	3181.07	SMU_563		FN0709P01075	1394	FN0709		PG_0947P00063	1312.59	PG_0947		AA00010P00283	5889.48	AA00010
SSA_0460P00075	1891.55	SSA_0460		SMU_1643cP00246	3181.3	SMU_1643c		FN0731P00190	1394	FN0731		PG_1500P00212	1313.37	PG_1500		AA00832P00269	5889.67	AA00832
SSA_1624P00160	1891.56	SSA_1624		SMU_636P00173	3182.22	SMU_636		FN0949P03710	1394	FN0949		PG_0926P00094	1314.15	PG_0926		AA00069P00203	5889.89	AA00069
SSA_0047P00129	1891.78	SSA_0047		SMU_1014P00289	3184	SMU_1014		FN1421P02686	1394	FN1421		PG_1895P00020	1314.22	PG_1895		AA01359P00366	5890.96	AA01359
SSA_1232P00397	1891.81	SSA_1232		SMU_383cP00621	3184.71	SMU_383c		FN0282P00486	1395	FN0282		PG_1963P00433	1314.41	PG_1963		AA01948P00780	5891.19	AA01948
SSA_2222P00150	1891.82	SSA_2222		SMU_585P00030	3184.81	SMU_585		FN1577P00835	1395	FN1577		PG_1595P00255	1314.78	PG_1595		AA01482P00012	5892.37	AA01482
SSA_1176P00358	1891.85	SSA_1176		SMU_61P00083	3185.93	SMU_61		FN1811P00588	1395	FN1811		PG_0250P00037	1314.96	PG_0250		AA00539P00238	5892.7	AA00539
SSA_1283P00232	1891.85	SSA_1283		SMU_2124P00035	3187.19	SMU_2124		FN0403P00288	1396	FN0403		PG_0016P01254	1315.15	PG_0016		AA00826P00143	5892.96	AA00826
SSA_1277P00595	1891.93	SSA_1277		SMU_1372cP00036	3188.44	SMU_1372c		FN0007P00003	1398	FN0007		PG_1478P00140	1316.48	PG_1478		AA00976P00626	5894.44	AA00976
SSA_0208P00204	1891.96	SSA_0208		SMU_1372cP00035	3188.85	SMU_1372c		FN2104P00219	1398	FN2104		PG_1206P00126	1316.63	PG_1206		AA00209P00041	5894.48	AA00209
SSA_1090P00483	1891.96	SSA_1090		SMU_88cP00524	3190.33	SMU_88c		FN2119P00249	1399	FN2119		PG_1127P00044	1317	PG_1127		AA02558P00275	5894.63	AA02558
SSA_1026P00664	1892.33	SSA_1026		SMU_1882cP00032	3190.48	SMU_1882c		FN1161P00434	1400	FN1161		PG_1687P00293	1318.52	PG_1687		AA01506P00267	5895.44	AA01506
SSA_1951P00797	1892.74	SSA_1951		SMU_933P00446	3190.59	SMU_933		FN1391P00164	1400	FN1391		PG_1992P00197	1318.59	PG_1992		AA02543P00366	5895.52	AA02543
SSA_1892P00040	1892.78	SSA_1892		SMU_1368P00006	3192.63	SMU_1368		FN0240P00634	1401	FN0240		PG_0508P00206	1319.04	PG_0508		AA01123P00708	5895.96	AA01123
SSA_1443P00393	1892.82	SSA_1443		SMU_1097cP00038	3193	SMU_1097c		FN0258P00734	1401	FN0258		PG_0572P00057	1319.22	PG_0572		AA00244P00205	5896.11	AA00244
SSA_1294P00169	1892.93	SSA_1294		SMU_654P00595	3193.26	SMU_654		FN0113P00633	1402	FN0113		PG_0864P00475	1319.45	PG_0864		AA02329P00068	5896.44	AA02329
SSA_1011P00248	1893	SSA_1011		SMU_2158cP00186	3193.7	SMU_2158c		FN0182P00857	1402	FN0182		PG_0893P01181	1320.15	PG_0893		AA00188P00081	5896.85	AA00188
SSA_2358P01002	1893.04	SSA_2358		SMU_1097cP00049	3195.22	SMU_1097c		FN0724P00344	1402	FN0724		PG_1505P00010	1320.15	PG_1505		AA02217P00138	5897.52	AA02217
SSA_1114P00882	1893.22	SSA_1114		SMU_1806P00975	3196.44	SMU_1806		FN1025P01020	1402	FN1025		PG_0869P00208	1320.78	PG_0869		AA02239P00086	5897.59	AA02239
SSA_1000P00417	1893.48	SSA_1000		SMU_310P00099	3197.37	SMU_310		FN1172P00875	1402	FN1172		PG_0816P00393	1320.92	PG_0816		AA00402P00642	5897.7	AA00402
SSA_0382P00436	1893.63	SSA_0382		SMU_653cP00795	3198	SMU_653c		FN1151P01087	1403	FN1151		PG_0682P01199	1322.37	PG_0682		AA01194P00189	5897.78	AA01194
SSA_2357P00337	1893.85	SSA_2357		SMU_658P00462	3198.44	SMU_658		FN0993P01226	1404	FN0993		PG_1467P00440	1322.48	PG_1467		AA00974P00376	5898.52	AA00974
SSA_1694P00018	1893.89	SSA_1694		SMU_1356cP00097	3198.56	SMU_1356c		FN1531P00625	1404	FN1531		PG_2077P00300	1323.15	PG_2077		AA02006P00271	5899	AA02006
SSA_0653P00397	1894.08	SSA_0653		SMU_1296P00701	3198.59	SMU_1296		FN1658P00211	1404	FN1658		PG_0826P00678	1323.59	PG_0826		AA00909P00171	5899.07	AA00909
SSA_0963P01078	1894.11	SSA_0963		SMU_496P00151	3199.52	SMU_496		FN0005P00419	1404.5	FN0005		PG_2120P00495	1324.07	PG_2120		AA02864P00949	5899.11	AA02864
SSA_0190P00127	1894.15	SSA_0190		SMU_110P00010	3200.15	SMU_110		FN0537P00474	1405	FN0537		PG_0368P01772	1324.19	PG_0368		AA01098P00554	5900.15	AA01098
SSA_0918P00321	1894.18	SSA_0918		SMU_890P00292	3200.82	SMU_890		FN1240P00405	1405	FN1240		PG_2188P00903	1324.26	PG_2188		AA01623P00570	5900.33	AA01623
SSA_0928P00511	1894.37	SSA_0928		SMU_1891cP00121	3201.04	SMU_1891c		FN0734P00090	1406	FN0734		PG_1859P01033	1324.7	PG_1859		AA01563P00070	5900.63	AA01563
SSA_1796P00214	1894.59	SSA_1796		SMU_954P00014	3201.44	SMU_954		FN1013P00170	1406	FN1013		PG_1203P00127	1325	PG_1203		AA01158P00288	5901.63	AA01158
SSA_0087P00526	1894.63	SSA_0087		SMU_1471cP00105	3201.48	SMU_1471c		FN1242P00694	1406	FN1242		PG_2146P00593	1325.96	PG_2146		AA01169P00077	5901.85	AA01169
SSA_1821P00026	1894.85	SSA_1821		SMU_1349P00288	3202.07	SMU_1349		FN1811P00593	1406	FN1811		PG_1110P00078	1326.15	PG_1110		AA02663P00484	5902.15	AA02663
SSA_0342P00224	1895.04	SSA_0342		SMU_47P00442	3202.78	SMU_47		FN1906P01305	1406	FN1906		PG_1723P00072	1326.26	PG_1723		AA02225P01174	5902.33	AA02225
SSA_0450P00179	1895.18	SSA_0450		SMU_1415cP00554	3203.15	SMU_1415c		FN2085P00402	1406	FN2085		PG_0658P00008	1326.45	PG_0658		AA02674P00293	5902.96	AA02674
SSA_1017P00310	1895.22	SSA_1017		SMU_577P01636	3203.22	SMU_577		FN0220P01423	1407	FN0220		PG_2157P00156	1326.89	PG_2157		AA00448P00252	5904.15	AA00448
SSA_0401P00216	1895.45	SSA_0401		SMU_1357P00026	3203.33	SMU_1357		FN0533P00563	1409	FN0533		PG_1524P00461	1327.52	PG_1524		AA01366P00041	5904.71	AA01366
SSA_2037P00301	1895.52	SSA_2037		SMU_1470cP00300	3205.93	SMU_1470c		FN1220P00330	1409	FN1220		PG_1553P02011	1327.89	PG_1553		AA02574P00553	5905.07	AA02574
SSA_2044P01221	1895.74	SSA_2044		SMU_1898P00268	3206.19	SMU_1898		FN1282P00271	1409	FN1282		PG_0947P00068	1328.11	PG_0947		AA01009P00248	5905.37	AA01009
SSA_0699P00168	1895.89	SSA_0699		SMU_928P01099	3207.52	SMU_928		FN1412P01013	1409	FN1412		PG_1861P00043	1329.18	PG_1861		AA00795P00822	5905.41	AA00795
SSA_2241P00120	1895.89	SSA_2241		SMU_1369P00004	3208.52	SMU_1369		FN0391P00621	1410	FN0391		PG_0340P00230	1329.56	PG_0340		AA01115P00378	5906.19	AA01115
SSA_0129P00001	1895.89	SSA_0129		SMU_1094P00433	3209.11	SMU_1094		FN1011P00487	1410	FN1011		PG_1723P00075	1329.78	PG_1723		AA01388P00217	5906.52	AA01388
SSA_2386P00091	1896.48	SSA_2386		SMU_1761cP00375	3210.37	SMU_1761c		FN0089P00265	1410.33	FN0089		PG_0847P00727	1330.67	PG_0847		AA02224P00586	5906.74	AA02224
SSA_0618P00122	1896.55	SSA_0618		SMU_1597cP00335	3211.33	SMU_1597c		FN1375P00028	1411	FN1375		PG_0870P00428	1330.71	PG_0870		AA02144P00404	5907.07	AA02144
SSA_0714P00253	1896.89	SSA_0714		SMU_375P00401	3211.85	SMU_375		FN0189P00322	1413	FN0189		PG_0792P00025	1331.45	PG_0792		AA00406P00059	5907.59	AA00406
SSA_1239P00611	1897.11	SSA_1239		SMU_46P00342	3211.89	SMU_46		FN0346P00318	1413	FN0346		PG_1043P00807	1332	PG_1043		AA00167P00396	5908.04	AA00167
SSA_1848P00327	1897.19	SSA_1848		SMU_1057P00301	3212.52	SMU_1057		FN2014P01542	1414	FN2014		PG_0929P00331	1332.15	PG_0929		AA00775P00223	5908.93	AA00775
SSA_1128P00396	1897.3	SSA_1128		SMU_1171cP00453	3215.03	SMU_1171c		FN1980P00640	1415	FN1980		PG_1117P01370	1332.7	PG_1117		AA01830P00677	5909.93	AA01830
SSA_1610P00505	1897.37	SSA_1610		SMU_313P00294	3215.93	SMU_313		FN1140P01102	1416	FN1140		PG_2030P00005	1334.04	PG_2030		AA00345P00218	5910.19	AA00345
SSA_1079P00412	1897.41	SSA_1079		SMU_513P00157	3216.15	SMU_513		FN1369P00123	1416	FN1369		PG_1110P00071	1334.26	PG_1110		AA00558P00878	5912.33	AA00558
SSA_1731P00393	1897.41	SSA_1731		SMU_149P00077	3216.22	SMU_149		FN1919P00665	1418	FN1919		PG_0947P00064	1334.26	PG_0947		AA01998P00346	5912.59	AA01998
SSA_0738P00349	1897.56	SSA_0738		SMU_2064cP02375	3216.3	SMU_2064c		FN0266P00321	1419	FN0266		PG_1444P00299	1334.85	PG_1444		AA01803P00288	5912.63	AA01803
SSA_0900P00727	1897.78	SSA_0900		SMU_435P00150	3216.37	SMU_435		FN0624P00997	1419	FN0624		PG_0183P04206	1334.89	PG_0183		AA00084P00357	5912.71	AA00084
SSA_2281P00368	1897.78	SSA_2281		SMU_1261cP00064	3216.63	SMU_1261c		FN0794P00161	1419	FN0794		PG_0842P00667	1334.92	PG_0842		AA01488P00380	5913.52	AA01488
SSA_1513P02776	1898	SSA_1513		SMU_46P00340	3217.22	SMU_46		FN0955P00240	1419	FN0955		PG_1467P00305	1334.93	PG_1467		AA02506P00613	5915.15	AA02506
SSA_1457P01670	1898.03	SSA_1457		SMU_1250cP00056	3217.52	SMU_1250c		FN0527P00188	1420	FN0527		PG_0425P00316	1335.22	PG_0425		AA02075P00161	5915.81	AA02075
SSA_1022P00234	1898.19	SSA_1022		SMU_38cP00084	3219.04	SMU_38c		FN0666P00138	1421	FN0666		PG_2220P00022	1335.37	PG_2220		AA01249P00060	5916	AA01249
SSA_1601P00130	1898.22	SSA_1601		SMU_1218P00360	3220.11	SMU_1218		FN1355P00557	1423	FN1355		PG_1735P00342	1335.67	PG_1735		AA02620P00129	5916.15	AA02620
SSA_0250P02128	1898.33	SSA_0250		SMU_1948P00108	3220.19	SMU_1948		FN1903P02287	1423	FN1903		PG_1870P00336	1335.85	PG_1870		AA02202P00378	5916.78	AA02202
SSA_0621P00001	1898.48	SSA_0621		SMU_513P00158	3221.71	SMU_513		FN0750P00448	1425	FN0750		PG_1516P00775	1336	PG_1516		AA01845P01231	5916.81	AA01845
SSA_0770P00017	1898.59	SSA_0770		SMU_1816cP00110	3222.41	SMU_1816c		FN0119P00104	1426	FN0119		PG_0948P00005	1337.3	PG_0948		AA02506P00463	5918.59	AA02506
SSA_0667P00040	1898.63	SSA_0667		SMU_577P01173	3223.11	SMU_577		FN0300P00537	1426	FN0300		PG_1478P00146	1337.44	PG_1478		AA00180P00135	5920.07	AA00180
SSA_1458P00195	1899.3	SSA_1458		SMU_182P00555	3223.11	SMU_182		FN0544P00736	1426	FN0544		PG_0278P00205	1337.85	PG_0278		AA00957P00218	5920.52	AA00957
SSA_0311P00453	1899.44	SSA_0311		SMU_1250cP00058	3224.11	SMU_1250c		FN0912P00428	1426	FN0912		PG_1535P00054	1337.96	PG_1535		AA01023P00142	5921.78	AA01023
SSA_0384P01954	1899.56	SSA_0384		SMU_38cP00080	3224.67	SMU_38c		FN1919P00679	1426.5	FN1919		PG_1407P00267	1338.67	PG_1407		AA02156P00235	5922.41	AA02156
SSA_1892P00039	1899.59	SSA_1892		SMU_951P00651	3226.18	SMU_951		FN0916P00023	1427	FN0916		PG_0750P00132	1339	PG_0750		AA01063P00732	5923.15	AA01063
SSA_0886P00198	1899.63	SSA_0886		SMU_595P00020	3226.7	SMU_595		FN1208P01256	1427	FN1208		PG_0602P00132	1339.07	PG_0602		AA01499P00222	5925.81	AA01499
SSA_0123P00101	1899.66	SSA_0123		SMU_1805P00119	3227.18	SMU_1805		FN1228P00202	1427	FN1228		PG_0868P00646	1339.3	PG_0868		AA00519P00312	5927.33	AA00519
SSA_1279P00475	1899.7	SSA_1279		SMU_1948P00101	3228.52	SMU_1948		FN0343P00146	1428	FN0343		PG_0124P00020	1339.85	PG_0124		AA01466P00399	5927.33	AA01466
SSA_1500P00098	1899.74	SSA_1500		SMU_1702cP00296	3228.55	SMU_1702c		FN1020P00060	1428	FN1020		PG_1969P00817	1340.04	PG_1969		AA02383P00050	5927.89	AA02383
SSA_1608P00141	1899.85	SSA_1608		SMU_855P00309	3229.59	SMU_855		FN1864P01403	1428	FN1864		PG_0572P00066	1340.11	PG_0572		AA01010P00074	5928.04	AA01010
SSA_0317P00367	1899.89	SSA_0317		SMU_2047P00289	3229.89	SMU_2047		FN1965P00137	1428	FN1965		PG_1135P00348	1340.11	PG_1135		AA01445P00050	5928.15	AA01445
SSA_1599P00639	1899.93	SSA_1599		SMU_1504cP00203	3230.15	SMU_1504c		FN0770P00400	1429	FN0770		PG_0182P00321	1340.15	PG_0182		AA01756P00510	5928.15	AA01756
SSA_0472P00296	1900.3	SSA_0472		SMU_563P00648	3231.15	SMU_563		FN0781P00147	1429	FN0781		PG_1202P01376	1340.7	PG_1202		AA01758P00132	5929.85	AA01758
SSA_0145P00452	1900.48	SSA_0145		SMU_1164cP00851	3231.26	SMU_1164c		FN0957P00232	1429	FN0957		PG_1618P00117	1340.85	PG_1618		AA00110P00249	5930.56	AA00110
SSA_0467P01069	1900.63	SSA_0467		SMU_1270P00161	3233.37	SMU_1270		FN2109P00637	1429	FN2109		PG_1102P02246	1341.44	PG_1102		AA00906P00817	5934.26	AA00906
SSA_1893P00801	1900.78	SSA_1893		SMU_84P00650	3235.33	SMU_84		FN0023P00493	1430	FN0023		PG_2081P00713	1341.78	PG_2081		AA02139P00423	5934.3	AA02139
SSA_1039P01143	1900.92	SSA_1039		SMU_1897P00070	3237.48	SMU_1897		FN0266P01019	1430	FN0266		PG_1497P00008	1341.81	PG_1497		AA00817P00549	5935.19	AA00817
SSA_1261P00278	1901.15	SSA_1261		SMU_2033cP00174	3237.89	SMU_2033c		FN0842P00138	1432	FN0842		PG_0969P00727	1342.44	PG_0969		AA01881P00248	5935.52	AA01881
SSA_1798P00371	1901.15	SSA_1798		SMU_1262cP01039	3238.41	SMU_1262c		FN0670P00606	1433	FN0670		PG_0210P00360	1342.74	PG_0210		AA01886P00509	5935.56	AA01886
SSA_2017P00284	1901.18	SSA_2017		SMU_1070cP00366	3238.89	SMU_1070c		FN1908P00145	1433	FN1908		PG_0217P00257	1343.59	PG_0217		AA01340P00367	5936	AA01340
SSA_2367P00411	1901.33	SSA_2367		SMU_1251P00005	3240.67	SMU_1251		FN0282P00492	1434	FN0282		PG_1300P00443	1343.82	PG_1300		AA00431P00224	5937.33	AA00431
SSA_1639P00259	1901.41	SSA_1639		SMU_1339P00953	3241.37	SMU_1339		FN0997P00100	1436	FN0997		PG_0532P00765	1344.11	PG_0532		AA00844P01533	5937.92	AA00844
SSA_0089P00222	1901.81	SSA_0089		SMU_1816cP00144	3242.33	SMU_1816c		FN1712P00192	1437	FN1712		PG_1198P00071	1344.52	PG_1198		AA01201P00552	5938.11	AA01201
SSA_2289P00179	1901.96	SSA_2289		SMU_2133cP00851	3244.48	SMU_2133c		FN0343P00150	1440	FN0343		PG_1095P00052	1344.81	PG_1095		AA00694P00056	5938.33	AA00694
SSA_1360P00062	1902.22	SSA_1360		SMU_1145cP01037	3244.59	SMU_1145c		FN0910P00216	1440	FN0910		PG_2161P00144	1344.96	PG_2161		AA02081P00847	5939	AA02081
SSA_1952P00127	1902.33	SSA_1952		SMU_790P00137	3245.63	SMU_790		FN1708P01586	1440	FN1708		PG_1198P00061	1345.44	PG_1198		AA00694P00084	5939.26	AA00694
SSA_1237P00209	1902.41	SSA_1237		SMU_1773cP00508	3246.78	SMU_1773c		FN1953P00177	1440	FN1953		PG_0869P00200	1345.89	PG_0869		AA02429P00492	5939.74	AA02429
SSA_2271P00009	1902.41	SSA_2271		SMU_385P00038	3246.85	SMU_385		FN2066P00211	1440	FN2066		PG_2186P00177	1345.96	PG_2186		AA00618P00479	5940.15	AA00618
SSA_2389P00139	1902.78	SSA_2389		SMU_993P00180	3247.07	SMU_993		FN1479P00205	1440.5	FN1479		PG_1311P00136	1347.07	PG_1311		AA00564P01164	5940.3	AA00564
SSA_0851P00138	1902.89	SSA_0851		SMU_1251P00014	3247.37	SMU_1251		FN0864P00192	1441	FN0864		PG_0572P00067	1347.41	PG_0572		AA02136P00795	5941.7	AA02136
SSA_0863P00604	1902.93	SSA_0863		SMU_2124P00028	3248.07	SMU_2124		FN1088P00047	1441	FN1088		PG_0522P00136	1348.07	PG_0522		AA02060P00314	5942.41	AA02060
SSA_2174P00356	1903.07	SSA_2174		SMU_181P00318	3249	SMU_181		FN0970P00408	1443	FN0970		PG_2227P00389	1348.3	PG_2227		AA00662P00262	5942.45	AA00662
SSA_1868P00513	1903.41	SSA_1868		SMU_175P00020	3249.52	SMU_175		FN0458P00362	1444	FN0458		PG_0174P01419	1348.63	PG_0174		AA02053P00127	5942.59	AA02053
SSA_0515P00097	1903.96	SSA_0515		SMU_1132P02109	3249.63	SMU_1132		FN1010P00105	1444	FN1010		PG_1058P01911	1348.63	PG_1058		AA00573P00741	5943.18	AA00573
SSA_2114P00242	1904.18	SSA_2114		SMU_663P00500	3249.92	SMU_663		FN0333P00186	1445	FN0333		PG_1595P00253	1349.15	PG_1595		AA01005P00582	5943.63	AA01005
SSA_1565P00511	1904.45	SSA_1565		SMU_1329cP00078	3250.48	SMU_1329c		FN0720P00300	1445	FN0720		PG_0555P00168	1349.6	PG_0555		AA02389P00189	5943.7	AA02389
SSA_1129P00253	1904.59	SSA_1129		SMU_1496P00182	3250.74	SMU_1496		FN0394P00057	1446	FN0394		PG_1588P00671	1349.82	PG_1588		AA02426P01366	5943.96	AA02426
SSA_0824P00605	1904.93	SSA_0824		SMU_175P00019	3252.92	SMU_175		FN1974P00020	1446	FN1974		PG_1446P01175	1351.41	PG_1446		AA02080P00770	5944.3	AA02080
SSA_2027P00686	1905.08	SSA_2027		SMU_599P00121	3253.81	SMU_599		FN0984P00006	1446.5	FN0984		PG_1897P00288	1351.41	PG_1897		AA00663P00241	5945.08	AA00663
SSA_2183P01143	1905.11	SSA_2183		SMU_890P00298	3254.52	SMU_890		FN0346P00316	1448	FN0346		PG_2081P00312	1351.45	PG_2081		AA01867P00109	5945.67	AA01867
SSA_0515P00088	1905.19	SSA_0515		SMU_1915P00031	3255.11	SMU_1915		FN2013P00360	1448	FN2013		PG_0723P00200	1352.22	PG_0723		AA01682P00381	5945.67	AA01682
SSA_0512P01013	1905.26	SSA_0512		SMU_1713cP00095	3256.15	SMU_1713c		FN0217P00183	1450	FN0217		PG_2095P01847	1352.37	PG_2095		AA01757P00294	5945.85	AA01757
SSA_0675P00045	1905.26	SSA_0675		SMU_318P01043	3256.48	SMU_318		FN0856P01010	1450	FN0856		PG_2130P00515	1352.67	PG_2130		AA01920P00798	5946.04	AA01920
SSA_2313P00130	1905.48	SSA_2313		SMU_2161cP00082	3256.67	SMU_2161c		FN0978P00450	1450	FN0978		PG_0152P00574	1352.74	PG_0152		AA00337P00184	5947.19	AA00337
SSA_1494P00168	1905.63	SSA_1494		SMU_1127P00128	3257.03	SMU_1127		FN1575P00010	1450	FN1575		PG_1497P00125	1353.59	PG_1497		AA02219P00262	5947.22	AA02219
SSA_0262P00537	1905.67	SSA_0262		SMU_1509P00199	3257.89	SMU_1509		FN0919P00131	1451	FN0919		PG_2186P00187	1353.67	PG_2186		AA02797P00794	5947.33	AA02797
SSA_0428P00907	1905.74	SSA_0428		SMU_2133cP00292	3258.22	SMU_2133c		FN0268P01454	1453	FN0268		PG_0926P00084	1353.96	PG_0926		AA02907P00716	5947.63	AA02907
SSA_1173P00396	1905.82	SSA_1173		SMU_644P00078	3259	SMU_644		FN0290P01080	1453	FN0290		PG_0753P01010	1354.45	PG_0753		AA02353P00510	5948.78	AA02353
SSA_0807P01078	1906.07	SSA_0807		SMU_384P00168	3259.41	SMU_384		FN0258P00306	1454	FN0258		PG_1554P00377	1356.82	PG_1554		AA02684P00961	5949.63	AA02684
SSA_1410P00018	1906.41	SSA_1410		SMU_1027P00480	3259.93	SMU_1027		FN0335P00155	1454	FN0335		PG_2046P00301	1356.89	PG_2046		AA01341P00227	5950.33	AA01341
SSA_1246P00299	1906.44	SSA_1246		SMU_370P00405	3260.26	SMU_370		FN0688P00088	1454	FN0688		PG_1380P00001	1358.15	PG_1380		AA02348P00308	5950.89	AA02348
SSA_1768P00443	1906.45	SSA_1768		SMU_1027P00482	3261.89	SMU_1027		FN1342P00141	1454	FN1342		PG_0535P00489	1359.3	PG_0535		AA00646P00061	5952.03	AA00646
SSA_1076P00665	1906.48	SSA_1076		SMU_149P00070	3262.6	SMU_149		FN1391P00165	1456	FN1391		PG_0124P00274	1359.67	PG_0124		AA00747P00155	5953.48	AA00747
SSA_0763P00258	1906.93	SSA_0763		SMU_1888P00074	3264.63	SMU_1888		FN0579P03861	1457	FN0579		PG_0877P00140	1360.74	PG_0877		AA01245P00277	5954.04	AA01245
SSA_0750P00288	1906.96	SSA_0750		SMU_1118cP00843	3264.74	SMU_1118c		FN0584P00196	1457	FN0584		PG_0605P00271	1360.82	PG_0605		AA01903P00081	5954.52	AA01903
SSA_1850P00193	1907	SSA_1850		SMU_1915P00033	3265.52	SMU_1915		FN1742P00263	1457	FN1742		PG_0589P00119	1361.41	PG_0589		AA02140P02540	5955.15	AA02140
SSA_1321P00824	1907.48	SSA_1321		SMU_108P00055	3269.22	SMU_108		FN2115P00320	1459	FN2115		PG_1098P00832	1361.55	PG_1098		AA02317P00193	5956.07	AA02317
SSA_2010P00275	1907.48	SSA_2010		SMU_1506cP00785	3270.7	SMU_1506c		FN0542P00082	1460	FN0542		PG_0144P00216	1361.81	PG_0144		AA01948P00745	5956.3	AA01948
SSA_0195P00016	1907.85	SSA_0195		SMU_737P00346	3270.7	SMU_737		FN0821P00359	1460	FN0821		PG_0829P00351	1361.85	PG_0829		AA02446P00574	5956.59	AA02446
SSA_0150P00753	1907.93	SSA_0150		SMU_1261cP00060	3271.59	SMU_1261c		FN1487P00285	1461	FN1487		PG_0062P00162	1361.96	PG_0062		AA01698P00587	5956.63	AA01698
SSA_0515P00099	1908.44	SSA_0515		SMU_2120cP00054	3272.07	SMU_2120c		FN0004P00324	1462	FN0004		PG_0848P00029	1362.7	PG_0848		AA01922P00841	5956.67	AA01922
SSA_1366P01136	1908.93	SSA_1366		SMU_115P00051	3272.11	SMU_115		FN0504P00223	1462	FN0504		PG_0172P00338	1362.74	PG_0172		AA01028P00532	5956.93	AA01028
SSA_0318P00042	1909.04	SSA_0318		SMU_1942cP00396	3272.41	SMU_1942c		FN0786P00226	1464	FN0786		PG_1750P01505	1363	PG_1750		AA01249P00083	5957.82	AA01249
SSA_1315P00274	1909.07	SSA_1315		SMU_2058P00433	3272.44	SMU_2058		FN1339P00160	1464	FN1339		PG_1723P00076	1363.44	PG_1723		AA02575P00352	5959.04	AA02575
SSA_0324P00022	1909.19	SSA_0324		SMU_1550cP00002	3272.52	SMU_1550c		FN1861P00331	1464	FN1861		PG_1020P01625	1363.89	PG_1020		AA02320P00184	5959.22	AA02320
SSA_0465P00390	1909.3	SSA_0465		SMU_682P00501	3274.11	SMU_682		FN1866P00357	1464	FN1866		PG_0183P00216	1364.37	PG_0183		AA00935P00397	5959.37	AA00935
SSA_1076P00141	1909.44	SSA_1076		SMU_1891cP00069	3274.82	SMU_1891c		FN1879P00106	1464	FN1879		PG_0340P00228	1364.74	PG_0340		AA02686P00218	5959.48	AA02686
SSA_2110P00285	1909.48	SSA_2110		SMU_1509P00200	3276.52	SMU_1509		FN0809P00259	1464.5	FN0809		PG_2077P00129	1364.96	PG_2077		AA00310P00412	5961.39	AA00310
SSA_1058P00817	1909.78	SSA_1058		SMU_152P00230	3276.55	SMU_152		FN0287P00089	1465	FN0287		PG_0572P00068	1365.33	PG_0572		AA02713P00273	5961.59	AA02713
SSA_0998P00102	1909.96	SSA_0998		SMU_118cP00206	3277	SMU_118c		FN0550P00338	1465	FN0550		PG_0556P00844	1365.55	PG_0556		AA01179P00582	5961.74	AA01179
SSA_0859P00539	1910.15	SSA_0859		SMU_677P00014	3277.19	SMU_677		FN0391P00696	1466	FN0391		PG_0562P01490	1365.63	PG_0562		AA00795P00781	5962.22	AA00795
SSA_1955P00206	1910.15	SSA_1955		SMU_260P00541	3278.45	SMU_260		FN1039P00569	1466	FN1039		PG_1529P01185	1365.93	PG_1529		AA02551P00361	5963.3	AA02551
SSA_1574P01207	1910.22	SSA_1574		SMU_1280cP00670	3279.22	SMU_1280c		FN0225P00947	1466.5	FN0225		PG_1654P00451	1366	PG_1654		AA02291P00731	5963.33	AA02291
SSA_2244P00208	1910.44	SSA_2244		SMU_1315cP00018	3279.41	SMU_1315c		FN0871P01694	1467	FN0871		PG_0508P00542	1366.37	PG_0508		AA00195P00168	5963.81	AA00195
SSA_1410P00021	1910.52	SSA_1410		SMU_721P00304	3279.56	SMU_721		FN1498P00733	1467	FN1498		PG_0847P00617	1366.52	PG_0847		AA02154P00438	5965.04	AA02154
SSA_0558P00173	1910.7	SSA_0558		SMU_1009P00332	3279.89	SMU_1009		FN1330P00515	1468	FN1330		PG_1530P00757	1366.92	PG_1530		AA01013P01130	5965.44	AA01013
SSA_2222P00411	1910.7	SSA_2222		SMU_1175P00219	3280.33	SMU_1175		FN0217P00184	1469	FN0217		PG_0068P00157	1366.96	PG_0068		AA02111P00322	5965.89	AA02111
SSA_1746P00098	1911.11	SSA_1746		SMU_290P00654	3281.18	SMU_290		FN0295P00506	1469	FN0295		PG_1588P00558	1366.96	PG_1588		AA00684P00669	5966.7	AA00684
SSA_0914P00862	1911.37	SSA_0914		SMU_2161cP00083	3281.19	SMU_2161c		FN0878P00120	1470	FN0878		PG_0591P00038	1367	PG_0591		AA02604P00892	5968.41	AA02604
SSA_0758P01038	1911.41	SSA_0758		SMU_841P00080	3281.95	SMU_841		FN0537P00476	1471	FN0537		PG_1102P02528	1367.04	PG_1102		AA01891P00117	5968.96	AA01891
SSA_2046P00212	1911.59	SSA_2046		SMU_1664cP00534	3282	SMU_1664c		FN0694P00573	1471	FN0694		PG_2094P01466	1367.41	PG_2094		AA02383P00135	5970.63	AA02383
SSA_0449P00469	1911.7	SSA_0449		SMU_924P00150	3282.82	SMU_924		FN0987P00539	1472	FN0987		PG_0926P00082	1367.67	PG_0926		AA02141P00805	5971.48	AA02141
SSA_1813P00407	1911.89	SSA_1813		SMU_1996P00398	3282.96	SMU_1996		FN2006P00495	1472.5	FN2006		PG_1102P00540	1368.26	PG_1102		AA02374P00340	5974.55	AA02374
SSA_2370P00976	1912.08	SSA_2370		SMU_2108cP00090	3283.78	SMU_2108c		FN2001P00132	1473	FN2001		PG_0162P00487	1368.37	PG_0162		AA01630P00114	5975.59	AA01630
SSA_1198P00105	1912.11	SSA_1198		SMU_294P00038	3284.48	SMU_294		FN0047P00072	1474	FN0047		PG_0172P00576	1368.7	PG_0172		AA00383P00258	5976.66	AA00383
SSA_1689P00404	1912.26	SSA_1689		SMU_1771cP00210	3284.71	SMU_1771c		FN0920P00439	1475	FN0920		PG_1391P00310	1368.85	PG_1391		AA00409P00369	5977.52	AA00409
SSA_0020P00503	1912.37	SSA_0020		SMU_2120cP00047	3285.48	SMU_2120c		FN1445P01214	1475	FN1445		PG_1647P00404	1368.89	PG_1647		AA02214P01147	5977.82	AA02214
SSA_1544P00138	1912.41	SSA_1544		SMU_178P00243	3286.74	SMU_178		FN1711P00089	1475	FN1711		PG_1444P00300	1369.04	PG_1444		AA02666P00377	5978.19	AA02666
SSA_0030P02792	1912.41	SSA_0030		SMU_182P00554	3287.37	SMU_182		FN1919P00662	1475	FN1919		PG_0317P00128	1369.04	PG_0317		AA02426P00853	5979.11	AA02426
SSA_0883P00142	1912.41	SSA_0883		SMU_1810P00680	3291.96	SMU_1810		FN0163P00054	1476	FN0163		PG_2222P00251	1369.93	PG_2222		AA01928P01191	5979.56	AA01928
SSA_1327P00117	1912.7	SSA_1327		SMU_790P00145	3292.04	SMU_790		FN0814P00757	1476	FN0814		PG_2078P00044	1372.22	PG_2078		AA02005P00528	5979.85	AA02005
SSA_1557P00128	1912.89	SSA_1557		SMU_1356cP00080	3293.82	SMU_1356c		FN0691P00368	1477	FN0691		PG_0929P00112	1372.29	PG_0929		AA01363P00094	5979.89	AA01363
SSA_1458P00609	1912.93	SSA_1458		SMU_1502cP00165	3294.07	SMU_1502c		FN0456P00154	1478	FN0456		PG_1253P00929	1372.78	PG_1253		AA00041P00667	5981.19	AA00041
SSA_0036P00276	1913	SSA_0036		SMU_727P00282	3294.26	SMU_727		FN0635P00111	1478.5	FN0635		PG_0364P00946	1373.26	PG_0364		AA00309P00580	5982.37	AA00309
SSA_0983P00047	1913.19	SSA_0983		SMU_270P00545	3295.37	SMU_270		FN1487P00279	1479	FN1487		PG_0736P00008	1373.78	PG_0736		AA01167P00366	5982.52	AA01167
SSA_0163P00028	1913.41	SSA_0163		SMU_1597cP00139	3295.41	SMU_1597c		FN0756P00021	1480	FN0756		PG_1242P00044	1374.48	PG_1242		AA01794P00548	5983.45	AA01794
SSA_2237P00454	1913.85	SSA_2237		SMU_89cP00258	3295.55	SMU_89c		FN1652P00775	1480	FN1652		PG_0117P01118	1374.93	PG_0117		AA02628P00728	5984	AA02628
SSA_1249P00516	1914.11	SSA_1249		SMU_1127P00117	3297.85	SMU_1127		FN1316P00628	1481	FN1316		PG_0786P00063	1376.67	PG_0786		AA01939P00387	5984.26	AA01939
SSA_0836P01707	1914.19	SSA_0836		SMU_1286cP00104	3298	SMU_1286c		FN1654P01460	1481	FN1654		PG_0172P00690	1377.22	PG_0172		AA01879P00792	5984.33	AA01879
SSA_0562P00086	1914.89	SSA_0562		SMU_1028P00112	3298.82	SMU_1028		FN1028P00369	1482	FN1028		PG_0280P00631	1377.52	PG_0280		AA00841P00187	5984.63	AA00841
SSA_0769P00034	1914.93	SSA_0769		SMU_2094cP00043	3299.85	SMU_2094c		FN1739P00414	1482	FN1739		PG_2021P01191	1377.63	PG_2021		AA00970P00354	5985.96	AA00970
SSA_0721P00064	1915	SSA_0721		SMU_1496P00228	3301.07	SMU_1496		FN0648P01212	1483	FN0648		PG_0535P00479	1378.7	PG_0535		AA02974P00120	5986	AA02974
SSA_2106P00138	1915.04	SSA_2106		SMU_998P00471	3301.56	SMU_998		FN1046P00130	1484	FN1046		PG_0340P00229	1379.07	PG_0340		AA01128P00013	5986.37	AA01128
SSA_0825P01053	1915.04	SSA_0825		SMU_47P00434	3302.19	SMU_47		FN1409P00453	1484	FN1409		PG_2156P00006	1379.71	PG_2156		AA02215P00193	5987.89	AA02215
SSA_0972P00125	1915.15	SSA_0972		SMU_1496P00230	3304.96	SMU_1496		FN0720P00306	1485	FN0720		PG_0610P00277	1379.81	PG_0610		AA01363P00074	5988.95	AA01363
SSA_0654P00965	1915.18	SSA_0654		SMU_176P00039	3305.33	SMU_176		FN0795P00389	1486	FN0795		PG_2044P00576	1380.59	PG_2044		AA02749P00610	5989.59	AA02749
SSA_0574P00196	1915.19	SSA_0574		SMU_2133cP02007	3305.7	SMU_2133c		FN1197P00228	1487	FN1197		PG_1858P00074	1380.85	PG_1858		AA00252P00121	5989.93	AA00252
SSA_1775P01229	1915.22	SSA_1775		SMU_1496P00240	3307.85	SMU_1496		FN2033P00195	1487	FN2033		PG_0337P00039	1380.89	PG_0337		AA00855P00519	5990.26	AA00855
SSA_1296P00080	1915.26	SSA_1296		SMU_1573P00321	3307.89	SMU_1573		FN1473P01661	1487.5	FN1473		PG_0129P00022	1380.96	PG_0129		AA02965P00032	5990.41	AA02965
SSA_1297P00934	1915.34	SSA_1297		SMU_682P02014	3307.89	SMU_682		FN0734P00879	1488	FN0734		PG_1176P00141	1381.18	PG_1176		AA02219P00971	5990.48	AA02219
SSA_1047P00726	1915.44	SSA_1047		SMU_539cP00107	3309.15	SMU_539c		FN0874P00310	1488	FN0874		PG_0018P01676	1381.37	PG_0018		AA01789P00577	5990.85	AA01789
SSA_0158P00109	1915.55	SSA_0158		SMU_1356cP00105	3309.45	SMU_1356c		FN1796P00095	1489	FN1796		PG_0281P00638	1382.41	PG_0281		AA01229P00183	5991.67	AA01229
SSA_1430P00734	1915.67	SSA_1430		SMU_1357P00037	3312.19	SMU_1357		FN0533P00358	1491	FN0533		PG_0348P01061	1382.96	PG_0348		AA00167P00706	5992.04	AA00167
SSA_0014P00206	1915.74	SSA_0014		SMU_1531P00299	3312.26	SMU_1531		FN1739P00266	1492	FN1739		PG_1998P00793	1382.96	PG_1998		AA01197P00495	5992.07	AA01197
SSA_0952P00117	1915.74	SSA_0952		SMU_513P00154	3312.3	SMU_513		FN1090P01183	1492.5	FN1090		PG_1229P00163	1383.48	PG_1229		AA01209P00403	5993.15	AA01209
SSA_2190P00179	1915.93	SSA_2190		SMU_1125cP00122	3312.78	SMU_1125c		FN0828P01159	1494	FN0828		PG_1435P00090	1384.26	PG_1435		AA00530P00117	5994.59	AA00530
SSA_2209P00871	1916.08	SSA_2209		SMU_1471cP00324	3312.81	SMU_1471c		FN0364P00409	1495	FN0364		PG_0829P00364	1384.48	PG_0829		AA02595P00098	5994.96	AA02595
SSA_1421P00453	1916.11	SSA_1421		SMU_2133cP01520	3314.63	SMU_2133c		FN1912P02903	1495	FN1912		PG_1632P00693	1384.59	PG_1632		AA02357P00699	5995.66	AA02357
SSA_0128P00384	1916.11	SSA_0128		SMU_1315cP00247	3316.22	SMU_1315c		FN1711P00067	1496.5	FN1711		PG_0124P00281	1385.74	PG_0124		AA01996P00016	5995.89	AA01996
SSA_0241P00763	1916.29	SSA_0241		SMU_1097cP00028	3316.96	SMU_1097c		FN1329P00408	1498	FN1329		PG_0364P00373	1385.74	PG_0364		AA00817P00409	5998.37	AA00817
SSA_0684P03398	1916.33	SSA_0684		SMU_933P00276	3317.15	SMU_933		FN1155P01210	1499.5	FN1155		PG_0472P00442	1386.15	PG_0472		AA01746P00414	5998.48	AA01746
SSA_1922P00183	1916.78	SSA_1922		SMU_1339P03140	3317.7	SMU_1339		FN2085P00406	1500	FN2085		PG_0278P00209	1386.22	PG_0278		AA01197P00500	5999.85	AA01197
SSA_0891P00505	1916.82	SSA_0891		SMU_1258cP00527	3317.85	SMU_1258c		FN0533P00524	1501	FN0533		PG_0868P00288	1386.44	PG_0868		AA02166P00426	5999.92	AA02166
SSA_1457P01444	1916.85	SSA_1457		SMU_1753cP00091	3318.7	SMU_1753c		FN1271P00414	1501	FN1271		PG_0847P00851	1386.48	PG_0847		AA02131P00255	6000.3	AA02131
SSA_1360P00280	1916.93	SSA_1360		SMU_125P00436	3320.41	SMU_125		FN0006P00015	1502	FN0006		PG_0212P00666	1386.74	PG_0212		AA01237P00098	6000.39	AA01237
SSA_2211P00573	1917	SSA_2211		SMU_1127P00114	3320.59	SMU_1127		FN0809P00268	1502	FN0809		PG_2043P00077	1387.11	PG_2043		AA00695P00490	6001.04	AA00695
SSA_1624P00158	1917.11	SSA_1624		SMU_1764cP01573	3320.78	SMU_1764c		FN0287P00086	1503	FN0287		PG_0494P00143	1387.93	PG_0494		AA00379P01104	6002.74	AA00379
SSA_0677P00028	1917.33	SSA_0677		SMU_174cP00733	3321.7	SMU_174c		FN2104P00221	1504	FN2104		PG_1408P00608	1388.07	PG_1408		AA01988P00440	6002.85	AA01988
SSA_2244P00276	1917.34	SSA_2244		SMU_1288P00284	3322.08	SMU_1288		FN1449P01602	1506	FN1449		PG_1490P01483	1388.55	PG_1490		AA02856P00483	6002.96	AA02856
SSA_0992P00060	1917.44	SSA_0992		SMU_1648cP00154	3322.52	SMU_1648c		FN1660P00055	1506	FN1660		PG_1666P00299	1388.55	PG_1666		AA00820P00893	6003.22	AA00820
SSA_0014P00210	1917.56	SSA_0014		SMU_1418P00090	3323.07	SMU_1418		FN1935P00430	1506	FN1935		PG_2214P00076	1389.56	PG_2214		AA02910P02292	6003.67	AA02910
SSA_2011P00476	1917.56	SSA_2011		SMU_1007P01185	3323.15	SMU_1007		FN0376P01043	1507	FN0376		PG_0328P00093	1389.59	PG_0328		AA00223P01077	6003.81	AA00223
SSA_0689P01106	1917.66	SSA_0689		SMU_1349P00296	3324.22	SMU_1349		FN1097P00484	1507	FN1097		PG_0665P01842	1389.74	PG_0665		AA02321P00122	6004.11	AA02321
SSA_0627P00447	1918.03	SSA_0627		SMU_911cP00048	3325.85	SMU_911c		FN1988P00158	1507	FN1988		PG_0723P00210	1390.26	PG_0723		AA01259P00357	6004.89	AA01259
SSA_0475P00675	1918.08	SSA_0475		SMU_1280cP00891	3326.15	SMU_1280c		FN0356P00126	1508	FN0356		PG_1693P00541	1390.67	PG_1693		AA00817P00390	6005.19	AA00817
SSA_2015P00421	1918.26	SSA_2015		SMU_750cP00042	3326.19	SMU_750c		FN1353P00747	1508	FN1353		PG_0280P00009	1390.92	PG_0280		AA02983P01394	6005.19	AA02983
SSA_2106P00111	1918.3	SSA_2106		SMU_2096cP00089	3326.56	SMU_2096c		FN0267P00476	1509	FN0267		PG_1587P00590	1391.37	PG_1587		AA01896P00058	6005.37	AA01896
SSA_1784P00084	1918.37	SSA_1784		SMU_1502cP00101	3327.52	SMU_1502c		FN0484P00395	1510	FN0484		PG_0819P01078	1391.48	PG_0819		AA00982P00445	6006.22	AA00982
SSA_1335P00430	1918.44	SSA_1335		SMU_1509P00563	3327.74	SMU_1509		FN0912P00445	1510	FN0912		PG_1392P01001	1391.67	PG_1392		AA00684P00321	6006.74	AA00684
SSA_1169P00068	1918.7	SSA_1169		SMU_1261cP00067	3328.15	SMU_1261c		FN1412P01017	1510	FN1412		PG_1504P00577	1391.85	PG_1504		AA01044P01115	6007.66	AA01044
SSA_0093P00263	1918.85	SSA_0093		SMU_539cP00314	3328.63	SMU_539c		FN0130P00151	1511	FN0130		PG_0062P01007	1391.96	PG_0062		AA02592P00305	6009.07	AA02592
SSA_1271P00541	1919	SSA_1271		SMU_487P00288	3329.18	SMU_487		FN1986P00820	1511	FN1986		PG_1142P00250	1392.04	PG_1142		AA02566P00495	6010.67	AA02566
SSA_1239P00320	1919.37	SSA_1239		SMU_681P00062	3329.96	SMU_681		FN0911P00175	1512	FN0911		PG_1110P00079	1392.44	PG_1110		AA02166P00424	6010.89	AA02166
SSA_0167P00868	1919.67	SSA_0167		SMU_1600P00090	3330.26	SMU_1600		FN1023P00399	1512	FN1023		PG_0441P01994	1392.59	PG_0441		AA02693P00519	6010.89	AA02693
SSA_2150P00148	1919.89	SSA_2150		SMU_936P00492	3331.07	SMU_936		FN0213P00018	1513	FN0213		PG_1794P01597	1392.59	PG_1794		AA00564P00892	6011.44	AA00564
SSA_0677P00168	1920.04	SSA_0677		SMU_1007P00827	3333.3	SMU_1007		FN1368P00159	1513	FN1368		PG_1861P00048	1392.59	PG_1861		AA02856P00719	6011.74	AA02856
SSA_1011P00072	1920.22	SSA_1011		SMU_999P00032	3334.3	SMU_999		FN1706P00622	1513	FN1706		PG_1966P00021	1393	PG_1966		AA01945P00045	6012.74	AA01945
SSA_0097P00790	1920.22	SSA_0097		SMU_1816cP00151	3335.74	SMU_1816c		FN1823P00099	1513	FN1823		PG_0368P01870	1393.44	PG_0368		AA00680P00470	6012.78	AA00680
SSA_2159P00085	1920.56	SSA_2159		SMU_514P00076	3335.93	SMU_514		FN1699P00071	1515	FN1699		PG_1378P00628	1393.48	PG_1378		AA00839P00355	6013.74	AA00839
SSA_1546P00011	1920.74	SSA_1546		SMU_40P00052	3335.96	SMU_40		FN1935P00424	1515	FN1935		PG_0973P01227	1393.66	PG_0973		AA02359P00192	6014.81	AA02359
SSA_2077P00332	1920.81	SSA_2077		SMU_986cP00053	3336.45	SMU_986c		FN1941P02413	1515	FN1941		PG_0820P01034	1394.52	PG_0820		AA01215P00314	6017.3	AA01215
SSA_1138P00217	1920.82	SSA_1138		SMU_1707cP00475	3336.63	SMU_1707c		FN0348P00928	1516	FN0348		PG_0684P02308	1394.59	PG_0684		AA01294P00641	6018.37	AA01294
SSA_0547P00275	1920.85	SSA_0547		SMU_772P02052	3337.63	SMU_772		FN0512P00209	1516	FN0512		PG_1595P00260	1394.63	PG_1595		AA00953P01149	6018.44	AA00953
SSA_0942P00517	1920.89	SSA_0942		SMU_1841P01134	3338.48	SMU_1841		FN1530P00165	1516	FN1530		PG_0747P00112	1394.78	PG_0747		AA00954P00433	6018.59	AA00954
SSA_0192P00702	1921	SSA_0192		SMU_61P00075	3338.63	SMU_61		FN0711P00270	1517	FN0711		PG_1733P00038	1394.96	PG_1733		AA00223P00713	6018.96	AA00223
SSA_1574P00761	1921.33	SSA_1574		SMU_604P00081	3339.3	SMU_604		FN1470P00999	1517	FN1470		PG_1373P00001	1395	PG_1373		AA00406P00030	6019.67	AA00406
SSA_1239P00318	1921.41	SSA_1239		SMU_1011P00619	3340.26	SMU_1011		FN0448P01096	1518	FN0448		PG_2135P00018	1395.07	PG_2135		AA00089P00338	6019.74	AA00089
SSA_0973P00132	1921.48	SSA_0973		SMU_498P01142	3340.63	SMU_498		FN0689P00315	1518	FN0689		PG_0947P00065	1395.74	PG_0947		AA02946P00707	6020.22	AA02946
SSA_1783P00176	1921.74	SSA_1783		SMU_371P00100	3340.85	SMU_371		FN1894P00448	1518	FN1894		PG_1648P00104	1396.41	PG_1648		AA01044P00543	6020.37	AA01044
SSA_1546P00003	1921.78	SSA_1546		SMU_2096cP00091	3342.7	SMU_2096c		FN1031P00233	1519	FN1031		PG_0280P00635	1396.81	PG_0280		AA02090P00807	6020.67	AA02090
SSA_1500P00078	1921.93	SSA_1500		SMU_954P00020	3342.81	SMU_954		FN1136P00443	1519	FN1136		PG_1133P00290	1396.96	PG_1133		AA01006P00729	6022.67	AA01006
SSA_0387P00404	1922.52	SSA_0387		SMU_885P00242	3342.85	SMU_885		FN0356P00133	1520	FN0356		PG_1723P00060	1397.33	PG_1723		AA00675P00461	6022.93	AA00675
SSA_0772P00117	1922.59	SSA_0772		SMU_1763cP00006	3343.74	SMU_1763c		FN0749P00633	1520	FN0749		PG_1870P00367	1397.71	PG_1870		AA01367P00549	6023.85	AA01367
SSA_0731P00037	1922.66	SSA_0731		SMU_1025P00067	3344.41	SMU_1025		FN1075P00492	1520	FN1075		PG_2220P00006	1397.93	PG_2220		AA00115P00667	6024.48	AA00115
SSA_1058P01091	1922.7	SSA_1058		SMU_2037P01259	3344.63	SMU_2037		FN1027P00244	1522	FN1027		PG_1895P00464	1398.11	PG_1895		AA02734P00414	6025.93	AA02734
SSA_0750P00294	1922.93	SSA_0750		SMU_951P00777	3345.04	SMU_951		FN1341P00760	1522	FN1341		PG_0222P00100	1398.26	PG_0222		AA02446P00328	6026.33	AA02446
SSA_2047P00100	1923.19	SSA_2047		SMU_1295P00159	3347.04	SMU_1295		FN0004P00334	1523	FN0004		PG_0240P00416	1398.33	PG_0240		AA02285P00474	6026.78	AA02285
SSA_1860P01909	1923.37	SSA_1860		SMU_1126P00235	3347.22	SMU_1126		FN1544P01111	1523	FN1544		PG_0545P00310	1399	PG_0545		AA02103P00344	6027.11	AA02103
SSA_0629P00054	1923.52	SSA_0629		SMU_657P00552	3347.7	SMU_657		FN0225P00962	1524	FN0225		PG_0572P00070	1399.15	PG_0572		AA00497P00064	6027.59	AA00497
SSA_1601P00278	1923.55	SSA_1601		SMU_577P00225	3347.92	SMU_577		FN0392P00214	1524	FN0392		PG_1474P00208	1399.22	PG_1474		AA01274P00134	6028.29	AA01274
SSA_0987P01178	1923.85	SSA_0987		SMU_1816cP00117	3348.93	SMU_1816c		FN1143P00001	1524.5	FN1143		PG_1477P00094	1400.15	PG_1477		AA02850P00038	6029.33	AA02850
SSA_1421P00454	1923.85	SSA_1421		SMU_514P00491	3350.81	SMU_514		FN1053P00051	1526	FN1053		PG_1128P00058	1400.37	PG_1128		AA01477P01569	6030.41	AA01477
SSA_1174P01140	1923.93	SSA_1174		SMU_1094P00432	3351.63	SMU_1094		FN1975P00905	1526	FN1975		PG_0127P00408	1400.67	PG_0127		AA01891P00039	6030.52	AA01891
SSA_0245P00320	1923.96	SSA_0245		SMU_439P00552	3351.85	SMU_439		FN0070P01284	1528	FN0070		PG_1102P00359	1401.3	PG_1102		AA01875P00535	6030.63	AA01875
SSA_0072P00761	1924.19	SSA_0072		SMU_2033cP00559	3351.96	SMU_2033c		FN0237P00378	1528	FN0237		PG_1554P00388	1401.37	PG_1554		AA02485P00528	6031.7	AA02485
SSA_2186P00764	1924.45	SSA_2186		SMU_2037P01008	3352.07	SMU_2037		FN1149P01293	1529.5	FN1149		PG_1101P01037	1401.78	PG_1101		AA00663P00204	6033.15	AA00663
SSA_0512P00465	1924.56	SSA_0512		SMU_1057P00636	3353.37	SMU_1057		FN1367P00474	1530	FN1367		PG_0250P00036	1401.96	PG_0250		AA03011P01316	6034.33	AA03011
SSA_2161P00172	1924.7	SSA_2161		SMU_1891cP00118	3354.34	SMU_1891c		FN1786P00148	1530	FN1786		PG_0127P00395	1403.52	PG_0127		AA00650P00024	6034.45	AA00650
SSA_2193P00378	1924.78	SSA_2193		SMU_1163cP00058	3354.45	SMU_1163c		FN0316P00155	1531	FN0316		PG_0787P00128	1403.85	PG_0787		AA02749P00219	6034.89	AA02749
SSA_0684P00786	1925	SSA_0684		SMU_1349P00283	3354.81	SMU_1349		FN0802P00561	1531	FN0802		PG_0912P00804	1404.04	PG_0912		AA00960P01182	6034.93	AA00960
SSA_0631P00523	1925.04	SSA_0631		SMU_937P00598	3354.89	SMU_937		FN0804P00013	1531	FN0804		PG_1383P00251	1404.22	PG_1383		AA01499P00654	6035.44	AA01499
SSA_1450P00085	1925.07	SSA_1450		SMU_176P00097	3355.81	SMU_176		FN1017P00294	1532	FN1017		PG_1176P00568	1404.66	PG_1176		AA00439P01062	6035.92	AA00439
SSA_0577P00029	1925.3	SSA_0577		SMU_1344cP00731	3357.04	SMU_1344c		FN1861P00351	1532	FN1861		PG_2219P01018	1404.84	PG_2219		AA00345P00230	6036	AA00345
SSA_0338P00567	1925.41	SSA_0338		SMU_1940cP00103	3357.15	SMU_1940c		FN0356P00161	1533	FN0356		PG_1435P00181	1405.74	PG_1435		AA00674P00342	6036.37	AA00674
SSA_1017P00168	1925.48	SSA_1017		SMU_1070cP00374	3358	SMU_1070c		FN1371P00471	1534	FN1371		PG_0823P00047	1406	PG_0823		AA02506P00466	6036.37	AA02506
SSA_1640P00111	1925.48	SSA_1640		SMU_46P00576	3359.11	SMU_46		FN1985P00483	1534	FN1985		PG_1012P00073	1406	PG_1012		AA02930P00133	6036.71	AA02930
SSA_1100P00711	1925.74	SSA_1100		SMU_890P00290	3363.45	SMU_890		FN0310P00246	1534.5	FN0310		PG_2221P00841	1406.41	PG_2221		AA02359P00194	6036.85	AA02359
SSA_0156P00615	1926.07	SSA_0156		SMU_61P00071	3363.74	SMU_61		FN0395P00034	1536	FN0395		PG_1229P00164	1407.11	PG_1229		AA01298P00097	6038.56	AA01298
SSA_0047P00346	1926.33	SSA_0047		SMU_1282P00096	3364.26	SMU_1282		FN0450P01285	1536	FN0450		PG_2021P01842	1407.26	PG_2021		AA00512P00091	6038.63	AA00512
SSA_1390P00108	1926.37	SSA_1390		SMU_265P00201	3364.7	SMU_265		FN0817P00042	1536	FN0817		PG_2092P00058	1407.89	PG_2092		AA02644P00279	6039.67	AA02644
SSA_1825P00331	1926.48	SSA_1825		SMU_943cP00024	3365.82	SMU_943c		FN0217P00181	1537	FN0217		PG_1478P00129	1407.89	PG_1478		AA00015P00572	6039.89	AA00015
SSA_0426P00241	1926.67	SSA_0426		SMU_376P00968	3366.18	SMU_376		FN0682P01362	1537	FN0682		PG_2133P00189	1407.93	PG_2133		AA02466P00297	6040.3	AA02466
SSA_2041P00416	1926.78	SSA_2041		SMU_1027P00478	3366.96	SMU_1027		FN1543P00287	1537	FN1543		PG_0823P00044	1407.96	PG_0823		AA01928P00389	6041.15	AA01928
SSA_0942P00520	1927.26	SSA_0942		SMU_982P00245	3368.85	SMU_982		FN0068P00096	1538	FN0068		PG_0222P00116	1408.11	PG_0222		AA01489P00024	6041.78	AA01489
SSA_0328P00948	1927.37	SSA_0328		SMU_1036P00649	3369.07	SMU_1036		FN0809P00267	1538	FN0809		PG_0085P00995	1408.52	PG_0085		AA01895P00152	6042.73	AA01895
SSA_0579P00427	1927.41	SSA_0579		SMU_744P01340	3371.11	SMU_744		FN0970P00560	1539	FN0970		PG_0947P00071	1408.85	PG_0947		AA01223P00660	6042.74	AA01223
SSA_0969P00029	1927.44	SSA_0969		SMU_595P00038	3371.26	SMU_595		FN1146P00104	1540	FN1146		PG_0968P00845	1408.93	PG_0968		AA01206P00951	6043.3	AA01206
SSA_1332P00192	1927.52	SSA_1332		SMU_1148P00538	3371.63	SMU_1148		FN1742P00249	1540	FN1742		PG_0278P00213	1409.07	PG_0278		AA01871P00012	6045.74	AA01871
SSA_0963P00764	1927.59	SSA_0963		SMU_652cP00587	3371.96	SMU_652c		FN0610P02620	1541	FN0610		PG_1791P00012	1409.11	PG_1791		AA00202P00446	6047.56	AA00202
[truncated: 22,218 more rows]
