# Supplementary material for: A Five-Species Transcriptome Array for Oral Mixed-Biofilm Studies
Source: PLoS One. 2011 Dec 14;6(12):e27827. doi: 10.1371/journal.pone.0027827 (PMC3237422; doi:10.1371/journal.pone.0027827)
Supplement: Table S3 — All genes represented on the array, including their appropriate probe number. (XLS) [file pone.0027827.s005.xls]

## Sheet: Supporting Information_Table S1
Supporting Information of "A five-species transcriptome array for oral mixed-biofilm studies"; Redanz et al. 2011; Table S3:
The table shows all genes on the designed array, their corresponding number of probes and sequence length.
SEQ_ID	NAME	PROBES	FIRST	LAST	SEQ LENGTH
FN1496	FN1496	13	153	247	633
FN1497	FN1497	13	82	918	1125
FN1498	FN1498	13	490	820	900
FN1499	FN1499	13	64	1108	1440
FN1500	FN1500	13	235	594	735
FN1501	FN1501	13	440	629	783
FN1502	FN1502	13	57	752	816
FN1503	FN1503	13	69	799	939
FN1504	FN1504	13	91	1486	1569
FN1505	FN1505	13	54	289	474
FN1506	FN1506	13	13	1050	1110
FN1507	FN1507	13	234	484	756
FN1508	FN1508	13	9	981	1200
FN1512	FN1512	13	306	1005	1191
FN1514	FN1514	13	25	922	1512
FN1515	FN1515	13	207	1447	1668
FN1516	FN1516	9	96	110	195
FN1517	FN1517	13	110	2264	2580
FN1518	FN1518	13	1	338	615
FN1519	FN1519	13	171	646	705
FN1520	FN1520	13	261	1098	1272
FN1521	FN1521	13	85	699	939
FN1522	FN1522	13	285	682	831
FN1523	FN1523	13	233	1247	1581
FN1524	FN1524	13	212	586	786
FN1525	FN1525	13	40	712	1029
FN1526	FN1526	13	460	6140	6432
FN1527	FN1527	13	227	271	390
FN1528	FN1528	13	1	243	357
FN1529	FN1529	13	32	146	372
FN1530	FN1530	13	17	165	357
FN1531	FN1531	13	386	653	735
FN1532	FN1532	6	266	279	384
FN1533	FN1533	13	456	892	972
FN1534	FN1534	13	190	601	780
FN1535	FN1535	13	56	977	1137
FN1536	FN1536	13	208	1249	1428
FN1537	FN1537	13	156	714	1167
FN1538	FN1538	13	19	690	1191
FN1539	FN1539	13	215	493	552
FN1540	FN1540	13	188	2042	2160
FN1541	FN1541	13	14	803	981
FN1542	FN1542	13	5	707	921
FN1543	FN1543	13	9	304	696
FN1544	FN1544	13	10	1206	1296
FN1545	FN1545	13	1	170	285
FN1546	FN1546	13	25	1875	2073
FN1547	FN1547	13	19	1261	1470
FN1548	FN1548	13	39	324	417
FN1549	FN1549	13	115	682	885
FN1550	FN1550	13	210	499	744
FN1551	FN1551	13	29	333	534
FN1552	FN1552	13	2	798	945
FN1553	FN1553	13	103	1245	1389
FN1554	FN1554	13	306	3745	4749
FN1555	FN1555	13	103	1106	1185
FN1556	FN1556	13	4	1958	2082
FN1557	FN1557	13	2	410	471
FN1558	FN1558	13	264	301	369
FN1559	FN1559	13	140	1502	1584
FN1560	FN1560	13	9	444	504
FN1561	FN1561	13	2	294	729
FN1562	FN1562	13	350	895	1005
FN1563	FN1563	4	110	114	264
FN1575	FN1575	13	10	140	303
FN1576	FN1576	13	175	811	870
FN1577	FN1577	13	187	933	1029
FN1578	FN1578	13	18	275	390
FN1579	FN1579	13	56	1252	1422
FN1580	FN1580	13	240	582	696
FN1581	FN1581	13	67	2275	2337
FN1582	FN1582	13	264	1268	1371
FN1583	FN1583	13	107	264	354
FN1584	FN1584	13	106	617	795
FN1585	FN1585	13	12	1066	1182
FN1586	FN1586	13	69	876	1128
FN1588	FN1588	1	4	4	162
FN1589	FN1589	13	249	573	660
FN1590	FN1590	13	73	819	1245
FN1591	FN1591	13	1	759	1158
FN1592	FN1592	13	109	526	585
FN1593	FN1593	13	109	515	618
FN1594	FN1594	13	6	455	534
FN1595	FN1595	13	19	811	945
FN1596	FN1596	13	196	1193	1326
FN1597	FN1597	13	104	495	576
FN1599	FN1599	13	166	418	507
FN1600	FN1600	13	1	599	744
FN1601	FN1601	13	57	963	1077
FN1602	FN1602	11	276	288	471
FN1603	FN1603	13	198	1695	2052
FN1605	FN1605	13	82	1196	1278
FN1606	FN1606	13	84	1708	1923
FN1607	FN1607	13	1	577	657
FN1608	FN1608	13	29	865	939
FN1609	FN1609	13	79	666	792
FN1610	FN1610	13	94	547	858
FN1611	FN1611	13	2	285	480
FN1612	FN1612	13	683	1296	1410
FN1613	FN1613	13	1	567	951
FN1614	FN1614	13	332	1381	1494
FN1615	FN1615	13	1	410	552
FN1616	FN1616	13	77	345	462
FN1618	FN1618	6	476	481	540
FN1619	FN1619	13	1	215	369
FN1620	FN1620	13	16	610	744
FN1621	FN1621	13	1	844	903
FN1622	FN1622	13	26	561	720
FN1623	FN1623	13	73	254	573
FN1624	FN1624	13	100	1212	1281
FN1625	FN1625	13	146	386	480
FN1626	FN1626	13	1	66	186
FN1627	FN1627	13	94	392	495
FN1628	FN1628	13	123	310	369
FN1629	FN1629	13	117	419	534
FN1630	FN1630	13	1	303	399
FN1631	FN1631	13	2	199	288
FN1632	FN1632	13	2	457	552
FN1635	FN1635	13	80	309	369
FN1636	FN1636	13	18	136	252
FN1637	FN1637	1	117	117	183
FN1638	FN1638	13	4	341	432
FN1639	FN1639	13	52	573	660
FN1640	FN1640	13	6	276	336
FN1641	FN1641	13	30	210	276
FN1642	FN1642	13	15	648	831
FN1643	FN1643	1	194	194	288
FN1644	FN1644	13	45	336	630
FN1645	FN1645	13	283	394	636
FN1646	FN1646	13	4	200	312
FN1647	FN1647	13	4	346	420
FN1648	FN1648	13	402	485	771
FN1649	FN1649	13	228	617	789
FN1650	FN1650	13	311	599	717
FN1651	FN1651	13	57	794	924
FN1652	FN1652	13	293	1174	1500
FN1653	FN1653	13	91	1251	1338
FN1654	FN1654	13	480	1614	1716
FN1655	FN1655	13	134	1187	1539
FN1656	FN1656	5	2	155	219
FN1657	FN1657	13	2	250	318
FN1658	FN1658	13	168	1301	1704
FN1659	FN1659	13	310	343	711
FN1660	FN1660	13	55	1706	2070
FN1661	FN1661	13	224	685	750
FN1662	FN1662	13	97	1291	1455
FN1663	FN1663	13	1	994	1371
FN1664	FN1664	6	270	277	336
FN1665	FN1665	13	27	241	300
FN1666	FN1666	13	119	200	354
FN1667	FN1667	13	225	1121	1200
FN1668	FN1668	13	198	689	873
FN1669	FN1669	7	20	742	927
FN1670	FN1670	13	736	1719	1797
FN1671	FN1671	13	157	1122	1338
FN1672	FN1672	13	437	1130	1461
FN1674	FN1674	2	10	11	105
FN1675	FN1675	13	1	176	273
FN1676	FN1676	13	787	1066	1176
FN1677	FN1677	13	16	39	156
FN1679	FN1679	13	23	923	1122
FN1680	FN1680	10	2	20	285
FN1682	FN1682	13	40	932	1461
FN1683	FN1683	13	71	365	534
FN1684	FN1684	13	51	875	1056
FN1685	FN1685	13	195	484	879
FN1686	FN1686	13	117	466	780
FN1687	FN1687	13	78	754	813
FN1688	FN1688	13	176	758	873
FN1689	FN1689	13	216	824	1011
FN1690	FN1690	13	146	652	789
FN1691	FN1691	13	69	334	1149
FN1692	FN1692	13	8	528	807
FN1693	FN1693	1	104	104	582
FN1694	FN1694	13	122	584	873
FN1695	FN1695	3	286	289	693
FN1696	FN1696	13	197	1551	1824
FN1697	FN1697	13	490	739	987
FN1698	FN1698	13	61	656	897
FN1699	FN1699	13	46	87	249
FN1700	FN1700	13	145	276	555
FN1701	FN1701	13	35	1040	1350
FN1702	FN1702	13	23	653	801
FN1703	FN1703	13	2	830	999
FN1704	FN1704	13	48	1876	2283
FN1705	FN1705	13	1	123	210
FN1706	FN1706	13	89	625	765
FN1707	FN1707	13	150	886	1008
FN1708	FN1708	13	102	1586	2112
FN1709	FN1709	13	95	470	564
FN1711	FN1711	13	18	776	945
FN1712	FN1712	13	166	196	267
FN1713	FN1713	13	255	1332	1395
FN1714	FN1714	13	32	904	981
FN1715	FN1715	13	152	1187	1293
FN1716	FN1716	13	173	449	570
FN1717	FN1717	13	117	1665	2091
FN1718	FN1718	13	209	2103	2610
FN1719	FN1719	13	75	648	720
FN1720	FN1720	8	291	658	729
FN1721	FN1721	13	36	54	285
FN1722	FN1722	2	215	486	699
FN1723	FN1723	13	16	1813	1902
FN1724	FN1724	13	182	562	657
FN1725	FN1725	13	153	1148	1347
FN1726	FN1726	13	60	1238	1374
FN1727	FN1727	13	167	1235	1566
FN1728	FN1728	13	151	531	645
FN1729	FN1729	6	549	600	750
FN1730	FN1730	13	31	1261	1362
FN1731	FN1731	13	1	501	612
FN1732	FN1732	13	141	736	798
FN1733	FN1733	13	56	552	636
FN1734	FN1734	13	139	1084	1377
FN1735	FN1735	13	168	568	1149
FN1736	FN1736	13	25	520	609
FN1737	FN1737	13	62	197	318
FN1738	FN1738	13	74	945	1005
FN1739	FN1739	13	2	435	552
FN1740	FN1740	13	13	406	483
FN1741	FN1741	13	246	1802	1917
FN1742	FN1742	13	1	263	327
FN1743	FN1743	13	349	747	807
FN1744	FN1744	13	11	730	882
FN1745	FN1745	13	154	1068	1191
FN1746	FN1746	13	130	1117	1260
FN1747	FN1747	13	225	1130	1536
FN1748	FN1748	13	46	169	228
FN1749	FN1749	13	57	87	165
FN1750	FN1750	13	73	110	189
FN1751	FN1751	13	2	176	297
FN1752	FN1752	13	207	562	621
FN1753	FN1753	13	43	965	1131
FN1754	FN1754	13	101	632	774
FN1755	FN1755	13	114	403	498
FN1756	FN1756	2	69	75	195
FN1757	FN1757	13	251	1203	1302
FN1758	FN1758	13	200	514	621
FN1759	FN1759	13	32	691	870
FN1762	FN1762	13	183	658	747
FN1763	FN1763	13	73	355	555
FN1764	FN1764	13	58	719	1305
FN1765	FN1765	13	74	1154	1428
FN1780	FN1780	13	2	667	744
FN1781	FN1781	13	203	2002	2484
FN1782	FN1782	13	33	211	270
FN1783	FN1783	13	132	758	825
FN1784	FN1784	13	73	310	456
FN1786	FN1786	13	48	873	972
FN1787	FN1787	13	126	1547	1887
FN1788	FN1788	13	84	323	483
FN1789	FN1789	13	88	1121	1380
FN1790	FN1790	13	288	442	522
FN1791	FN1791	13	481	690	759
FN1792	FN1792	13	45	265	366
FN1793	FN1793	13	225	1486	1740
FN1794	FN1794	13	168	204	264
FN1795	FN1795	13	108	767	840
FN1796	FN1796	13	65	168	240
FN1797	FN1797	13	143	1064	1131
FN1798	FN1798	13	231	715	855
FN1799	FN1799	13	218	710	795
FN1800	FN1800	13	330	595	825
FN1801	FN1801	13	388	1146	1242
FN1803	FN1803	13	91	395	654
FN1804	FN1804	13	317	1351	1461
FN1805	FN1805	13	122	797	1167
FN1806	FN1806	13	27	755	864
FN1807	FN1807	13	128	698	795
FN1808	FN1808	13	1	93	378
FN1809	FN1809	13	14	591	852
FN1810	FN1810	13	78	755	894
FN1811	FN1811	13	398	622	690
FN1812	FN1812	13	126	773	909
FN1813	FN1813	13	137	613	909
FN1814	FN1814	13	305	332	579
FN1815	FN1815	13	83	131	336
FN1816	FN1816	13	124	624	702
FN1817	FN1817	13	251	8280	8421
FN1818	FN1818	13	219	1547	1668
FN1819	FN1819	13	197	1592	1746
FN1820	FN1820	13	58	1621	1692
FN1822	FN1822	13	117	159	510
FN1823	FN1823	13	31	407	471
FN1824	FN1824	13	329	1323	1617
FN1825	FN1825	13	2	379	438
FN1826	FN1826	13	50	870	1233
FN1827	FN1827	13	24	1036	1341
FN1828	FN1828	11	26	36	450
FN1829	FN1829	13	135	743	840
FN1830	FN1830	13	1	783	1455
FN1831	FN1831	13	232	1086	1395
FN1832	FN1832	13	43	572	705
FN1833	FN1833	13	4	286	345
FN1834	FN1834	13	277	501	564
FN1835	FN1835	13	14	81	366
FN1836	FN1836	13	304	2550	2811
FN1837	FN1837	13	155	459	531
FN1838	FN1838	13	181	606	765
FN1839	FN1839	13	180	1307	1494
FN1840	FN1840	13	145	741	999
FN1841	FN1841	13	47	526	609
FN1842	FN1842	13	1	285	411
FN1843	FN1843	13	99	1393	1452
FN1844	FN1844	13	376	415	774
FN1845	FN1845	13	179	651	1143
FN1847	FN1847	13	109	905	987
FN1848	FN1848	13	113	568	792
FN1849	FN1849	13	296	931	1275
FN1850	FN1850	13	158	789	930
FN1851	FN1851	13	172	920	1305
FN1852	FN1852	13	2	242	381
FN1853	FN1853	13	87	253	411
FN1854	FN1854	13	331	1306	1389
FN1855	FN1855	13	151	1244	1458
FN1856	FN1856	13	23	590	654
FN1857	FN1857	13	15	586	654
FN1858	FN1858	13	24	1292	1377
FN1859	FN1859	13	118	1014	1107
FN1860	FN1860	13	342	1314	1578
FN1861	FN1861	13	28	380	624
FN1862	FN1862	13	50	691	792
FN1863	FN1863	13	57	1143	1557
FN1864	FN1864	13	231	1403	1464
FN1865	FN1865	13	69	388	963
FN1866	FN1866	13	152	932	1278
FN1867	FN1867	13	108	926	1038
FN1868	FN1868	13	53	676	819
FN1869	FN1869	13	1	303	387
FN1870	FN1870	12	183	350	729
FN1871	FN1871	11	99	139	255
FN1872	FN1872	13	101	178	255
FN1873	FN1873	13	32	261	339
FN1874	FN1874	13	242	347	450
FN1875	FN1875	13	76	436	495
FN1877	FN1877	13	81	1042	1329
FN1878	FN1878	13	14	223	300
FN1879	FN1879	13	10	138	273
FN1880	FN1880	13	236	438	579
FN1881	FN1881	13	42	279	390
FN1884	FN1884	13	42	109	180
FN1885	FN1885	13	11	570	648
FN1886	FN1886	13	177	192	276
FN1887	FN1887	13	192	225	510
FN1888	FN1888	13	60	283	342
FN1891	FN1891	13	34	462	786
FN1893	FN1893	13	55	3777	4086
FN1894	FN1894	13	230	481	612
FN1895	FN1895	13	102	222	330
FN1896	FN1896	13	192	895	1023
FN1897	FN1897	13	45	808	1020
FN1898	FN1898	13	226	1522	1584
FN1899	FN1899	13	99	834	1251
FN1900	FN1900	13	144	799	993
FN1902	FN1902	13	223	443	525
FN1903	FN1903	13	10	2287	2433
FN1904	FN1904	13	172	228	447
FN1905	FN1905	13	326	4255	4464
FN1906	FN1906	13	36	1305	1437
FN1907	FN1907	13	58	333	588
FN1908	FN1908	13	69	963	1074
FN1909	FN1909	13	1	889	999
FN1910	FN1910	13	2	391	474
FN1911	FN1911	13	419	1856	2037
FN1912	FN1912	13	72	3378	3528
FN1913	FN1913	13	32	1387	1527
FN1914	FN1914	9	23	276	348
FN1915	FN1915	13	1	87	330
FN1916	FN1916	13	119	152	291
FN1917	FN1917	13	85	735	912
FN1918	FN1918	13	2	1190	1287
FN1919	FN1919	13	214	691	750
FN1920	FN1920	13	12	947	1032
FN1921	FN1921	10	18	594	705
FN1922	FN1922	13	21	1450	1803
FN1923	FN1923	13	1	1179	1491
FN1924	FN1924	13	133	1219	1278
FN1925	FN1925	13	399	1110	1275
FN1926	FN1926	13	189	832	936
FN1927	FN1927	13	47	2466	2538
FN1928	FN1928	13	51	392	555
FN1929	FN1929	13	18	1138	1209
FN1930	FN1930	13	68	208	516
FN1931	FN1931	13	1	1867	2163
FN1932	FN1932	5	1	472	582
FN1933	FN1933	13	390	888	1044
FN1934	FN1934	13	847	1045	1164
FN1935	FN1935	13	140	646	1002
FN1936	FN1936	13	171	330	591
FN1937	FN1937	13	120	156	228
FN1938	FN1938	13	48	381	468
FN1939	FN1939	13	230	821	972
FN1940	FN1940	13	54	1060	1371
FN1941	FN1941	13	42	2429	2595
FN1942	FN1942	13	77	623	690
FN1943	FN1943	13	125	1569	1638
FN1944	FN1944	13	47	1293	1380
FN1948	FN1948	13	214	242	360
FN1949	FN1949	13	93	1001	1389
FN1950	FN1950	13	405	2512	2793
FN1951	FN1951	13	55	374	528
FN1953	FN1953	13	31	206	303
FN1956	FN1956	13	240	309	375
FN1957	FN1957	13	10	186	249
FN1964	FN1964	13	179	1938	2130
FN1965	FN1965	13	82	951	1038
FN1966	FN1966	7	142	149	213
FN1967	FN1967	13	339	808	951
FN1968	FN1968	13	402	615	774
FN1969	FN1969	13	194	937	1026
FN1970	FN1970	13	285	784	843
FN1971	FN1971	13	187	1716	1974
FN1972	FN1972	13	207	309	369
FN1973	FN1973	13	18	283	387
FN1974	FN1974	13	20	2496	2829
FN1975	FN1975	13	311	1274	1587
FN1976	FN1976	13	575	822	933
FN1977	FN1977	13	141	1069	1347
FN1978	FN1978	13	111	1741	2145
FN1979	FN1979	13	12	43	258
FN1980	FN1980	13	203	997	1110
FN1981	FN1981	13	106	236	369
FN1982	FN1982	3	61	66	180
FN1983	FN1983	13	127	469	567
FN1984	FN1984	13	5	1530	1638
FN1985	FN1985	13	66	1264	1365
FN1986	FN1986	13	315	822	1011
FN1987	FN1987	13	326	562	651
FN1988	FN1988	13	158	1029	1383
FN1989	FN1989	13	54	1090	1317
FN1990	FN1990	13	81	361	528
FN1991	FN1991	13	54	1095	1341
FN1992	FN1992	13	113	891	951
FN1993	FN1993	13	8	480	654
FN1994	FN1994	13	7	204	435
FN1995	FN1995	13	436	630	714
FN1996	FN1996	13	275	542	708
FN1998	FN1998	13	99	124	183
FN1999	FN1999	13	85	346	528
FN2000	FN2000	13	1	224	438
FN2001	FN2001	13	125	390	561
FN2002	FN2002	13	110	1317	1713
FN2003	FN2003	13	11	406	549
FN2004	FN2004	13	358	732	795
FN2005	FN2005	13	58	563	816
FN2006	FN2006	8	251	656	801
FN2007	FN2007	13	123	511	600
FN2008	FN2008	13	357	465	723
FN2009	FN2009	13	89	1424	1542
FN2010	FN2010	13	28	62	483
FN2011	FN2011	13	42	2374	2664
FN2012	FN2012	13	132	686	774
FN2013	FN2013	13	16	378	585
FN2014	FN2014	13	35	2170	2307
FN2015	FN2015	13	94	1120	1272
FN2016	FN2016	13	37	360	582
FN2017	FN2017	13	76	997	1290
FN2018	FN2018	13	243	1547	1671
FN2019	FN2019	5	254	268	363
FN2020	FN2020	13	60	1879	2214
FN2021	FN2021	13	175	472	531
FN2022	FN2022	13	58	998	1074
FN2023	FN2023	13	42	71	471
FN2029	FN2029	13	32	1727	1815
FN2030	FN2030	13	6	1892	2016
FN2031	FN2031	13	260	846	963
FN2033	FN2033	13	52	478	558
FN2034	FN2034	3	629	674	879
FN2035	FN2035	13	303	3721	3960
FN2036	FN2036	13	150	3308	3555
FN2037	FN2037	13	1	264	369
FN2038	FN2038	13	174	429	513
FN2039	FN2039	13	107	635	708
FN2040	FN2040	13	38	354	426
FN2041	FN2041	13	1	469	582
FN2042	FN2042	13	41	118	177
FN2044	FN2044	3	1	75	153
FN2045	FN2045	13	81	317	429
FN2046	FN2046	13	6	38	450
FN2047	FN2047	13	1	3590	4893
FN2048	FN2048	13	6	331	456
FN2049	FN2049	13	1	172	249
FN2050	FN2050	13	1	225	381
FN2051	FN2051	13	1	479	540
FN2052	FN2052	13	1	41	360
FN2053	FN2053	13	149	1037	1188
FN2054	FN2054	13	211	1107	1347
FN2055	FN2055	13	2	561	657
FN2056	FN2056	13	183	495	555
FN2058	FN2058	13	156	4464	5385
FN2064	FN2064	13	9	267	504
FN2065	FN2065	13	57	320	468
FN2066	FN2066	13	112	320	417
FN2067	FN2067	13	16	417	495
FN2068	FN2068	13	193	1006	1542
FN2069	FN2069	13	201	1104	1356
FN2070	FN2070	13	40	1245	1476
FN2071	FN2071	13	76	192	252
FN2072	FN2072	13	1	983	1068
FN2073	FN2073	13	16	437	534
FN2074	FN2074	13	442	1824	2031
FN2075	FN2075	13	141	717	930
FN2076	FN2076	13	51	95	231
FN2077	FN2077	13	94	1287	1431
FN2078	FN2078	13	1	766	843
FN2079	FN2079	13	232	593	777
FN2080	FN2080	13	76	704	837
FN2081	FN2081	13	147	578	900
FN2082	FN2082	13	248	1534	1635
FN2083	FN2083	13	68	531	591
FN2084	FN2084	13	205	446	720
FN2085	FN2085	13	182	409	486
FN2086	FN2086	13	183	620	1209
FN2087	FN2087	13	121	499	681
FN2088	FN2088	13	135	952	1170
FN2089	FN2089	13	93	469	540
FN2090	FN2090	11	59	411	570
FN2092	FN2092	9	2	237	498
FN2093	FN2093	13	1	375	456
FN2094	FN2094	13	213	982	1041
FN2095	FN2095	13	76	1185	1245
FN2096	FN2096	6	130	138	198
FN2097	FN2097	13	121	318	405
FN2098	FN2098	13	143	645	774
FN2099	FN2099	13	98	121	378
FN2100	FN2100	13	1	1051	1251
FN2101	FN2101	13	85	827	906
FN2102	FN2102	13	145	1788	1896
FN2103	FN2103	13	72	672	927
FN2104	FN2104	13	216	244	444
FN2105	FN2105	13	59	1190	1485
FN2106	FN2106	13	110	1361	1557
FN2107	FN2107	13	356	1018	1170
FN2108	FN2108	13	65	1396	1530
FN2109	FN2109	13	2	822	990
FN2111	FN2111	11	35	259	660
FN2112	FN2112	13	67	279	495
FN2113	FN2113	7	82	95	195
FN2114	FN2114	13	54	138	198
FN2115	FN2115	13	267	327	456
FN2116	FN2116	13	42	351	507
FN2117	FN2117	13	35	645	735
FN2118	FN2118	1	90	90	738
FN2119	FN2119	1	249	249	1017
FN2120	FN2120	13	11	485	570
FN2121	FN2121	13	3	597	693
FN2122	FN2122	13	44	2279	2397
FN2123	FN2123	13	411	920	1017
FN2124	FN2124	13	74	382	462
FN2125	FN2125	13	40	2317	2436
FN2126	FN2126	13	13	1834	1920
FN2127	FN2127	3	1	11	273
FN2128	FN2128	13	185	995	1110
FN2129	FN2129	7	37	59	216
FN0001	FN0001	13	51	1618	1914
FN0002	FN0002	12	178	189	336
FN0003	FN0003	4	140	148	249
FN0004	FN0004	13	324	545	618
FN0005	FN0005	13	366	421	492
FN0006	FN0006	13	1	1213	1368
FN0007	FN0007	13	3	1768	1887
FN0008	FN0008	13	33	810	897
FN0009	FN0009	13	111	1131	1308
FN0010	FN0010	13	25	619	861
FN0011	FN0011	13	60	225	510
FN0012	FN0012	13	41	83	498
FN0013	FN0013	13	120	178	342
FN0016	FN0016	13	11	538	657
FN0017	FN0017	13	442	946	1248
FN0018	FN0018	13	16	348	471
FN0019	FN0019	13	39	2538	2946
FN0020	FN0020	1	60	60	300
FN0021	FN0021	13	61	177	885
FN0022	FN0022	13	26	161	282
FN0023	FN0023	13	377	1236	1500
FN0024	FN0024	7	378	580	687
FN0025	FN0025	3	52	99	501
FN0026	FN0026	13	1	386	468
FN0028	FN0028	13	68	1321	1476
FN0029	FN0029	7	78	129	432
FN0030	FN0030	13	213	252	477
FN0031	FN0031	13	27	665	816
FN0032	FN0032	13	8	847	990
FN0033	FN0033	13	165	4673	4824
FN0034	FN0034	13	11	39	651
FN0035	FN0035	13	17	543	663
FN0036	FN0036	13	56	519	633
FN0037	FN0037	13	13	335	453
FN0038	FN0038	13	113	158	303
FN0039	FN0039	13	55	411	552
FN0040	FN0040	13	367	1299	1386
FN0042	FN0042	13	144	1166	1254
FN0043	FN0043	13	139	403	477
FN0044	FN0044	13	132	182	261
FN0045	FN0045	13	16	631	750
FN0046	FN0046	13	60	346	444
FN0047	FN0047	13	72	688	762
FN0048	FN0048	13	18	609	759
FN0049	FN0049	13	1	430	489
FN0050	FN0050	13	120	1565	1677
FN0052	FN0052	9	63	76	363
FN0053	FN0053	13	43	1102	1275
FN0054	FN0054	13	112	824	1221
FN0055	FN0055	13	154	185	507
FN0056	FN0056	13	125	206	480
FN0057	FN0057	13	108	531	606
FN0058	FN0058	13	109	946	1194
FN0059	FN0059	13	1	312	387
FN0060	FN0060	13	1	983	1107
FN0061	FN0061	13	99	1233	1491
FN0062	FN0062	13	1	221	291
FN0063	FN0063	13	1	151	333
FN0064	FN0064	13	137	187	354
FN0065	FN0065	13	442	2001	2172
FN0066	FN0066	13	44	2004	2214
FN0067	FN0067	13	158	2720	2802
FN0068	FN0068	13	9	417	498
FN0069	FN0069	13	116	715	873
FN0070	FN0070	13	117	1911	2061
FN0071	FN0071	13	180	411	564
FN0072	FN0072	13	121	673	825
FN0073	FN0073	13	141	684	834
FN0074	FN0074	13	41	155	369
FN0075	FN0075	13	149	346	438
FN0076	FN0076	13	69	499	579
FN0077	FN0077	13	2	1103	1389
FN0078	FN0078	13	129	1333	1431
FN0079	FN0079	13	341	1153	1368
FN0080	FN0080	13	231	785	888
FN0081	FN0081	13	2	551	654
FN0082	FN0082	13	1	205	447
FN0083	FN0083	13	33	211	285
FN0084	FN0084	13	274	1383	1443
FN0085	FN0085	13	257	709	768
FN0086	FN0086	13	177	528	588
FN0087	FN0087	13	2	189	249
FN0088	FN0088	13	59	229	336
FN0089	FN0089	13	168	945	1083
FN0090	FN0090	13	218	269	450
FN0091	FN0091	13	70	1001	1101
FN0092	FN0092	13	58	766	1119
FN0093	FN0093	13	33	175	312
FN0094	FN0094	13	4	38	225
FN0099	FN0099	13	182	234	354
FN0100	FN0100	13	103	297	648
FN0101	FN0101	13	33	140	204
FN0102	FN0102	13	95	2146	2268
FN0103	FN0103	13	96	810	1047
FN0104	FN0104	13	117	168	279
FN0105	FN0105	13	125	443	615
FN0106	FN0106	13	50	233	423
FN0107	FN0107	13	102	1280	1449
FN0108	FN0108	13	20	893	1017
FN0110	FN0110	13	1	1146	1275
FN0111	FN0111	13	154	202	276
FN0113	FN0113	13	59	907	1056
FN0114	FN0114	13	94	447	600
FN0115	FN0115	13	82	220	297
FN0116	FN0116	13	303	1655	1824
FN0117	FN0117	13	265	349	513
FN0118	FN0118	13	75	848	1179
FN0119	FN0119	12	77	109	495
FN0120	FN0120	3	22	24	174
FN0121	FN0121	13	44	234	393
FN0123	FN0123	13	399	1101	1365
FN0127	FN0127	2	59	60	855
FN0128	FN0128	13	117	762	945
FN0129	FN0129	13	77	586	696
FN0130	FN0130	13	151	727	807
FN0131	FN0131	13	354	1636	1701
FN0132	FN0132	13	4637	6987	7389
FN0133	FN0133	13	130	393	453
FN0134	FN0134	13	155	238	312
FN0135	FN0135	13	194	229	288
FN0137	FN0137	13	60	178	237
FN0138	FN0138	13	21	48	123
FN0140	FN0140	13	9	756	819
FN0142	FN0142	13	1	327	483
FN0143	FN0143	13	1	150	258
FN0144	FN0144	5	30	34	189
FN0145	FN0145	13	171	204	489
FN0147	FN0147	13	1	658	999
FN0148	FN0148	13	129	825	987
FN0149	FN0149	13	238	570	900
FN0150	FN0150	13	24	114	228
FN0151	FN0151	13	272	995	1242
FN0152	FN0152	13	115	646	705
FN0153	FN0153	13	1	739	1047
FN0154	FN0154	13	30	1317	1377
FN0155	FN0155	13	340	1098	1242
FN0156	FN0156	13	12	199	492
FN0157	FN0157	13	55	1084	1359
FN0158	FN0158	13	120	747	1050
FN0159	FN0159	13	93	740	918
FN0161	FN0161	13	131	631	1050
FN0162	FN0162	13	92	1239	1341
FN0163	FN0163	13	23	843	930
FN0164	FN0164	13	178	596	867
FN0165	FN0165	3	157	159	228
FN0166	FN0166	5	302	307	366
FN0167	FN0167	12	153	164	231
FN0169	FN0169	13	39	219	408
FN0170	FN0170	13	75	802	1323
FN0171	FN0171	13	31	66	294
FN0172	FN0172	13	30	531	726
FN0173	FN0173	13	220	1266	1386
FN0174	FN0174	13	17	809	957
FN0175	FN0175	13	29	530	651
FN0176	FN0176	13	64	657	795
FN0177	FN0177	13	38	188	300
FN0178	FN0178	13	98	821	981
FN0179	FN0179	13	53	1131	1404
FN0180	FN0180	1	60	60	477
FN0181	FN0181	13	12	236	345
FN0182	FN0182	13	8	978	1266
FN0183	FN0183	13	82	1363	1497
FN0184	FN0184	13	51	226	432
FN0185	FN0185	13	23	1044	1203
FN0186	FN0186	1	496	496	654
FN0187	FN0187	13	22	533	630
FN0188	FN0188	13	74	803	897
FN0189	FN0189	13	197	322	786
FN0190	FN0190	13	165	1453	1659
FN0191	FN0191	13	319	1089	1434
FN0192	FN0192	13	559	1484	1548
FN0193	FN0193	13	28	771	957
FN0194	FN0194	13	116	674	825
FN0195	FN0195	13	232	1672	1770
FN0197	FN0197	13	370	630	801
FN0198	FN0198	13	155	1674	1983
FN0199	FN0199	13	120	238	303
FN0200	FN0200	13	106	307	405
FN0201	FN0201	13	9	1031	1128
FN0202	FN0202	13	51	706	966
FN0203	FN0203	13	191	682	804
FN0204	FN0204	13	9	1672	1755
FN0205	FN0205	13	11	1068	1260
FN0206	FN0206	13	76	717	798
FN0207	FN0207	13	46	964	1329
FN0208	FN0208	13	23	828	1149
FN0209	FN0209	13	156	487	594
FN0210	FN0210	13	40	83	219
FN0211	FN0211	13	1	196	267
FN0213	FN0213	13	18	419	507
FN0214	FN0214	13	1	420	573
FN0215	FN0215	13	157	604	735
FN0216	FN0216	13	179	514	753
FN0217	FN0217	13	179	193	654
FN0218	FN0218	13	74	720	870
FN0219	FN0219	13	1	587	723
FN0220	FN0220	13	205	1423	1626
FN0221	FN0221	13	187	1330	1425
FN0222	FN0222	13	20	1180	1347
FN0223	FN0223	13	387	627	1137
FN0224	FN0224	13	20	1519	1992
FN0225	FN0225	13	92	1155	1359
FN0226	FN0226	13	243	912	999
FN0227	FN0227	13	7	1117	1278
FN0228	FN0228	13	1	490	777
FN0230	FN0230	13	85	593	699
FN0232	FN0232	13	36	88	198
FN0233	FN0233	13	123	885	957
FN0234	FN0234	13	94	347	444
FN0235	FN0235	13	64	629	729
FN0236	FN0236	13	200	869	1005
FN0237	FN0237	13	240	522	726
FN0238	FN0238	13	191	869	933
FN0240	FN0240	13	104	634	828
FN0241	FN0241	13	50	430	495
FN0242	FN0242	13	117	682	1359
FN0243	FN0243	13	377	1052	1356
FN0244	FN0244	13	65	108	171
FN0245	FN0245	13	77	2214	2310
FN0246	FN0246	13	19	36	165
FN0247	FN0247	13	19	689	792
FN0248	FN0248	13	464	856	927
FN0249	FN0249	13	1	40	360
FN0250	FN0250	13	1	464	540
FN0251	FN0251	13	1	225	381
FN0252	FN0252	13	1	172	249
FN0253	FN0253	13	6	331	474
FN0254	FN0254	13	298	3802	5034
FN0255	FN0255	13	25	109	168
FN0257	FN0257	13	66	1438	1512
FN0258	FN0258	13	48	1745	1845
FN0259	FN0259	13	86	110	222
FN0260	FN0260	13	139	219	378
FN0261	FN0261	13	63	542	732
FN0262	FN0262	13	442	2105	2232
FN0263	FN0263	13	55	591	696
FN0264	FN0264	13	14	244	390
FN0265	FN0265	13	396	863	927
FN0266	FN0266	13	286	1019	1212
FN0267	FN0267	13	119	617	804
FN0268	FN0268	13	94	1471	1677
FN0269	FN0269	13	225	453	726
FN0270	FN0270	13	164	598	891
FN0271	FN0271	13	22	697	795
FN0272	FN0272	13	27	577	720
FN0273	FN0273	13	2	598	660
FN0274	FN0274	13	1	31	201
FN0275	FN0275	13	318	759	954
FN0276	FN0276	13	1	1315	1578
FN0277	FN0277	13	132	748	873
FN0278	FN0278	13	81	1222	1359
FN0279	FN0279	13	83	706	783
FN0280	FN0280	13	40	1181	1284
FN0281	FN0281	13	163	3880	4365
FN0282	FN0282	13	167	499	564
FN0283	FN0283	13	16	490	717
FN0284	FN0284	13	255	333	522
FN0285	FN0285	13	138	163	240
FN0286	FN0286	9	118	129	243
FN0287	FN0287	13	76	450	795
FN0288	FN0288	7	173	465	528
FN0289	FN0289	13	193	407	927
FN0290	FN0290	13	15	1677	2184
FN0291	FN0291	13	99	5080	5646
FN0292	FN0292	13	90	807	1053
FN0293	FN0293	13	125	449	537
FN0294	FN0294	13	50	754	813
FN0295	FN0295	13	13	756	930
FN0296	FN0296	13	66	652	768
FN0297	FN0297	13	228	1058	1224
FN0298	FN0298	13	236	1092	1242
FN0299	FN0299	13	337	1587	1779
FN0300	FN0300	13	76	910	996
FN0301	FN0301	13	299	860	1047
FN0302	FN0302	11	57	405	765
FN0303	FN0303	13	28	362	831
FN0304	FN0304	13	89	1157	1248
FN0305	FN0305	13	75	799	1011
FN0306	FN0306	13	505	890	1002
FN0307	FN0307	13	214	599	795
FN0308	FN0308	13	112	854	1059
FN0309	FN0309	13	195	1565	1683
FN0310	FN0310	13	232	807	1071
FN0311	FN0311	13	11	2076	2187
FN0312	FN0312	13	280	362	507
FN0313	FN0313	13	17	1068	1308
FN0314	FN0314	7	186	200	648
FN0315	FN0315	13	12	775	846
FN0316	FN0316	13	35	173	456
FN0317	FN0317	13	358	1116	1188
FN0318	FN0318	13	17	410	516
FN0319	FN0319	13	96	834	1038
FN0320	FN0320	13	123	478	543
FN0321	FN0321	13	106	1730	1824
FN0322	FN0322	13	201	768	888
FN0325	FN0325	13	67	284	351
FN0326	FN0326	13	134	148	207
FN0327	FN0327	13	130	445	567
FN0328	FN0328	13	242	1062	1437
FN0329	FN0329	13	14	354	435
FN0330	FN0330	13	98	234	402
FN0331	FN0331	13	125	915	990
FN0332	FN0332	13	156	921	1056
FN0333	FN0333	13	162	475	561
FN0334	FN0334	13	142	808	1248
FN0335	FN0335	13	49	457	519
FN0336	FN0336	13	427	656	723
FN0337	FN0337	13	1	66	339
FN0338	FN0338	13	113	281	345
FN0339	FN0339	13	144	322	474
FN0340	FN0340	13	455	1166	1311
FN0341	FN0341	13	87	1231	1329
FN0342	FN0342	13	260	403	504
FN0343	FN0343	13	123	609	675
FN0344	FN0344	13	9	885	1140
FN0345	FN0345	13	10	654	996
FN0346	FN0346	13	309	333	393
FN0347	FN0347	13	218	678	903
FN0348	FN0348	13	15	991	1506
FN0349	FN0349	13	338	405	465
FN0350	FN0350	13	58	313	420
FN0351	FN0351	13	144	309	435
FN0352	FN0352	13	71	1313	1380
FN0354	FN0354	13	80	355	675
FN0355	FN0355	13	64	1059	1152
FN0356	FN0356	13	102	227	372
FN0357	FN0357	13	57	240	405
FN0358	FN0358	13	114	1305	1389
FN0359	FN0359	13	116	782	849
FN0360	FN0360	13	125	1116	1503
FN0362	FN0362	13	166	429	492
FN0363	FN0363	13	25	150	270
FN0364	FN0364	13	261	597	657
FN0365	FN0365	13	36	77	318
FN0366	FN0366	13	26	1017	1359
FN0367	FN0367	3	310	313	519
FN0368	FN0368	13	15	1104	1434
FN0369	FN0369	13	145	210	432
FN0370	FN0370	13	259	784	861
FN0371	FN0371	13	214	672	768
FN0372	FN0372	13	55	1258	1482
FN0374	FN0374	13	269	2353	2535
FN0375	FN0375	13	83	784	1059
FN0376	FN0376	13	24	1043	1116
FN0377	FN0377	13	294	1556	1653
FN0378	FN0378	13	26	673	975
FN0379	FN0379	13	173	187	888
FN0380	FN0380	13	272	770	912
FN0381	FN0381	13	59	604	849
FN0382	FN0382	13	130	567	888
FN0383	FN0383	13	1	1229	1422
FN0384	FN0384	13	70	2172	2319
FN0385	FN0385	13	1	857	921
FN0386	FN0386	13	343	672	765
FN0387	FN0387	13	103	4560	5175
FN0388	FN0388	13	50	252	810
FN0389	FN0389	13	88	328	402
FN0390	FN0390	5	302	310	402
FN0391	FN0391	13	22	696	804
FN0392	FN0392	13	39	736	894
FN0393	FN0393	13	1	1616	1797
FN0394	FN0394	13	37	660	741
FN0395	FN0395	13	34	724	861
FN0396	FN0396	13	146	1473	1536
FN0397	FN0397	13	70	844	927
FN0398	FN0398	13	170	809	870
FN0399	FN0399	13	24	861	1008
FN0400	FN0400	13	27	799	963
FN0402	FN0402	13	1	94	177
FN0403	FN0403	13	55	1258	1482
FN0405	FN0405	13	223	778	978
FN0406	FN0406	13	164	968	1065
FN0407	FN0407	13	93	420	525
FN0408	FN0408	13	151	710	915
FN0409	FN0409	13	72	772	942
FN0410	FN0410	13	32	775	990
FN0411	FN0411	13	126	195	297
FN0412	FN0412	13	47	535	594
FN0413	FN0413	13	108	532	591
FN0414	FN0414	13	38	2351	3045
FN0416	FN0416	13	100	1006	1578
FN0417	FN0417	13	83	2903	2994
FN0418	FN0418	13	178	370	534
FN0419	FN0419	13	268	843	915
FN0420	FN0420	13	219	865	1278
FN0421	FN0421	13	114	968	1077
FN0422	FN0422	13	128	3097	3192
FN0423	FN0423	13	88	721	780
FN0424	FN0424	13	75	831	915
FN0425	FN0425	11	138	589	666
FN0426	FN0426	13	208	588	714
FN0427	FN0427	13	102	276	636
FN0428	FN0428	13	1	644	777
FN0429	FN0429	13	137	165	324
FN0430	FN0430	5	33	37	351
FN0435	FN0435	13	3	529	726
FN0436	FN0436	13	48	826	1011
FN0437	FN0437	13	312	646	789
FN0438	FN0438	13	28	1128	1188
FN0439	FN0439	13	11	649	774
FN0443	FN0443	13	64	86	174
FN0444	FN0444	13	535	1640	1725
FN0445	FN0445	13	407	710	879
FN0446	FN0446	13	6	3486	3606
FN0447	FN0447	13	60	979	1152
FN0448	FN0448	13	584	1320	1578
FN0450	FN0450	13	186	1905	2016
FN0451	FN0451	13	46	325	495
FN0452	FN0452	13	78	1454	1824
FN0453	FN0453	13	47	1551	1755
FN0454	FN0454	13	45	1311	1476
FN0455	FN0455	13	158	452	540
FN0456	FN0456	13	34	976	1143
FN0457	FN0457	13	138	218	426
FN0458	FN0458	13	240	495	828
FN0459	FN0459	13	6	723	861
FN0460	FN0460	13	117	909	969
FN0461	FN0461	13	72	211	546
FN0462	FN0462	13	52	1829	1932
FN0463	FN0463	13	51	405	468
FN0465	FN0465	13	28	917	1233
FN0466	FN0466	13	587	1380	1482
FN0467	FN0467	5	171	182	357
FN0468	FN0468	13	144	620	693
FN0469	FN0469	13	10	550	609
FN0470	FN0470	13	111	1418	1539
FN0471	FN0471	13	40	906	1023
FN0472	FN0472	13	37	401	504
FN0473	FN0473	12	295	455	570
FN0474	FN0474	13	102	2871	3039
FN0475	FN0475	13	380	686	1308
FN0476	FN0476	13	116	1123	1242
FN0477	FN0477	13	107	883	966
FN0478	FN0478	13	47	909	1065
FN0479	FN0479	13	21	371	450
FN0480	FN0480	13	72	199	306
FN0481	FN0481	13	37	323	399
FN0482	FN0482	13	117	164	246
FN0483	FN0483	13	21	581	645
FN0484	FN0484	13	106	395	723
FN0485	FN0485	13	192	238	510
FN0486	FN0486	13	48	417	612
FN0487	FN0487	13	321	894	1017
FN0488	FN0488	13	99	1246	1320
FN0489	FN0489	13	26	679	867
FN0490	FN0490	13	36	533	783
FN0491	FN0491	13	129	933	1080
FN0492	FN0492	2	2	8	198
FN0493	FN0493	13	1	864	930
FN0494	FN0494	13	34	672	732
FN0495	FN0495	13	135	1133	1209
FN0496	FN0496	11	1	151	222
FN0497	FN0497	13	156	208	273
FN0498	FN0498	13	554	1650	1752
FN0499	FN0499	13	20	2061	2232
FN0500	FN0500	13	36	485	570
FN0501	FN0501	13	270	2280	2352
FN0502	FN0502	13	133	525	585
FN0503	FN0503	13	1	532	909
FN0504	FN0504	13	62	1258	1362
FN0505	FN0505	13	14	642	732
FN0506	FN0506	13	381	1355	1710
FN0508	FN0508	13	14	483	846
FN0509	FN0509	13	17	1068	1176
FN0511	FN0511	13	192	863	1008
FN0512	FN0512	13	71	1146	1212
FN0513	FN0513	13	12	305	429
FN0514	FN0514	13	193	244	402
FN0515	FN0515	13	346	2893	3069
FN0516	FN0516	13	242	679	1074
FN0517	FN0517	13	205	1226	1350
FN0518	FN0518	13	383	793	903
FN0519	FN0519	13	302	797	1032
FN0521	FN0521	5	303	444	669
FN0522	FN0522	13	194	2706	2766
FN0523	FN0523	13	246	562	876
FN0524	FN0524	13	235	2365	2760
FN0525	FN0525	13	47	2133	2196
FN0526	FN0526	13	340	876	1077
FN0527	FN0527	13	188	711	1122
FN0529	FN0529	13	55	1258	1482
FN0532	FN0532	13	241	949	1056
FN0533	FN0533	13	333	580	1041
FN0534	FN0534	13	63	252	429
FN0535	FN0535	13	102	414	579
FN0536	FN0536	13	293	1085	1146
FN0537	FN0537	13	389	493	585
FN0538	FN0538	13	59	78	225
FN0539	FN0539	13	313	344	459
FN0540	FN0540	13	152	1206	1305
FN0541	FN0541	13	36	445	1056
FN0542	FN0542	13	69	468	792
FN0543	FN0543	13	103	920	1038
FN0544	FN0544	13	7	869	1029
FN0545	FN0545	13	27	449	597
FN0546	FN0546	13	22	790	1008
FN0547	FN0547	13	239	1072	1146
FN0548	FN0548	13	66	124	393
FN0549	FN0549	13	209	853	1026
FN0550	FN0550	13	107	338	426
FN0551	FN0551	13	135	154	294
FN0552	FN0552	13	166	1006	1110
FN0553	FN0553	13	299	1246	1326
FN0554	FN0554	13	117	1141	1350
FN0555	FN0555	13	127	385	600
FN0556	FN0556	13	443	517	621
FN0557	FN0557	13	98	664	735
FN0558	FN0558	13	24	478	651
FN0559	FN0559	13	182	1280	1743
FN0560	FN0560	13	42	875	1098
FN0561	FN0561	13	57	589	672
FN0562	FN0562	13	1	211	336
FN0563	FN0563	13	41	799	1002
FN0564	FN0564	13	110	482	552
FN0565	FN0565	4	225	228	414
FN0566	FN0566	8	319	558	981
FN0567	FN0567	1	7	7	198
FN0568	FN0568	13	70	165	540
FN0569	FN0569	13	991	1169	1257
FN0570	FN0570	13	198	391	492
FN0571	FN0571	13	422	680	915
FN0572	FN0572	7	58	95	219
FN0573	FN0573	13	111	940	1002
FN0574	FN0574	13	55	1617	1683
FN0575	FN0575	13	1	33	174
FN0576	FN0576	13	151	1000	1110
FN0577	FN0577	13	430	459	726
FN0578	FN0578	13	139	1675	1845
FN0579	FN0579	13	47	4599	4836
FN0580	FN0580	13	128	2023	2175
FN0581	FN0581	13	133	1102	1170
FN0582	FN0582	13	10	626	702
FN0583	FN0583	12	21	39	438
FN0584	FN0584	13	190	234	294
FN0585	FN0585	13	90	519	675
FN0586	FN0586	13	104	1241	1338
FN0587	FN0587	12	21	33	177
FN0588	FN0588	3	119	129	234
FN0589	FN0589	2	230	231	324
FN0590	FN0590	13	196	958	1182
FN0591	FN0591	13	267	1335	1521
FN0592	FN0592	13	106	2125	2208
FN0593	FN0593	13	463	788	852
FN0594	FN0594	13	110	367	426
FN0595	FN0595	13	1	555	774
FN0596	FN0596	13	245	622	804
FN0597	FN0597	5	715	724	1071
FN0598	FN0598	13	87	1665	1752
FN0599	FN0599	13	216	968	1287
FN0600	FN0600	13	126	183	501
FN0601	FN0601	1	298	298	426
FN0602	FN0602	13	2	615	711
FN0603	FN0603	13	24	792	945
FN0604	FN0604	13	365	1102	1209
FN0605	FN0605	13	116	883	1212
FN0606	FN0606	13	200	366	426
FN0607	FN0607	13	59	375	582
FN0608	FN0608	13	130	1968	2103
FN0609	FN0609	11	335	366	447
FN0610	FN0610	13	10	3280	3468
FN0611	FN0611	13	56	1791	1863
FN0612	FN0612	13	258	428	501
FN0613	FN0613	13	292	372	432
FN0614	FN0614	13	105	1581	1737
FN0615	FN0615	13	116	1641	1725
FN0616	FN0616	13	223	1397	1488
FN0617	FN0617	13	126	993	1095
FN0618	FN0618	13	63	881	1029
FN0619	FN0619	13	225	676	846
FN0621	FN0621	13	188	1145	1305
FN0622	FN0622	13	114	456	654
FN0623	FN0623	13	260	813	957
FN0624	FN0624	13	153	1185	1335
FN0625	FN0625	13	168	806	1197
FN0626	FN0626	13	42	376	558
FN0627	FN0627	13	35	889	1011
FN0628	FN0628	13	122	846	1059
FN0629	FN0629	13	77	666	840
FN0630	FN0630	13	1	533	780
FN0631	FN0631	13	1	215	462
FN0632	FN0632	2	329	330	435
FN0633	FN0633	13	449	1142	1245
FN0634	FN0634	13	192	1705	1818
FN0635	FN0635	13	91	516	864
FN0636	FN0636	13	110	195	360
FN0637	FN0637	13	51	445	519
FN0639	FN0639	13	33	168	297
FN0640	FN0640	9	602	617	882
FN0642	FN0642	13	131	381	471
FN0643	FN0643	13	125	374	438
FN0644	FN0644	13	73	1387	1458
FN0645	FN0645	13	8	709	897
FN0646	FN0646	13	299	888	990
FN0647	FN0647	13	111	262	1131
FN0648	FN0648	13	171	1237	1530
FN0649	FN0649	13	160	1461	1629
FN0650	FN0650	13	186	1207	1425
FN0651	FN0651	13	187	744	867
FN0652	FN0652	13	38	927	1008
FN0653	FN0653	13	89	422	639
FN0654	FN0654	13	89	1099	1197
FN0655	FN0655	13	10	268	339
FN0656	FN0656	13	101	310	381
FN0657	FN0657	13	71	418	522
FN0658	FN0658	13	53	598	786
FN0659	FN0659	13	40	524	702
FN0660	FN0660	13	113	949	1008
FN0661	FN0661	6	105	259	405
FN0662	FN0662	13	15	832	957
FN0663	FN0663	7	166	242	432
FN0664	FN0664	13	181	704	1149
FN0665	FN0665	13	12	360	462
FN0666	FN0666	13	93	148	618
FN0667	FN0667	13	72	1165	1281
FN0668	FN0668	13	182	870	939
FN0669	FN0669	13	1	413	684
FN0670	FN0670	13	125	724	918
FN0671	FN0671	13	2	733	843
FN0672	FN0672	13	293	1230	1317
FN0673	FN0673	13	251	360	465
FN0674	FN0674	8	2	627	849
FN0675	FN0675	13	108	1560	1620
FN0676	FN0676	13	51	209	273
FN0677	FN0677	13	396	873	1062
FN0678	FN0678	13	201	499	603
FN0679	FN0679	13	95	594	858
FN0680	FN0680	13	55	528	648
FN0681	FN0681	13	101	330	678
FN0682	FN0682	13	233	1415	1626
FN0683	FN0683	13	1	156	246
FN0684	FN0684	13	16	1480	1701
FN0685	FN0685	13	100	1249	1455
FN0686	FN0686	13	96	130	315
FN0687	FN0687	13	602	1177	1404
FN0688	FN0688	13	55	88	462
FN0689	FN0689	13	80	391	462
FN0690	FN0690	13	197	406	465
FN0691	FN0691	13	70	382	546
FN0692	FN0692	13	15	834	924
FN0693	FN0693	13	224	2364	2691
FN0694	FN0694	13	129	1865	1932
FN0695	FN0695	13	135	470	726
FN0696	FN0696	1	6	6	153
FN0697	FN0697	13	198	2024	2604
FN0698	FN0698	13	5	261	417
FN0699	FN0699	13	23	1084	1236
FN0700	FN0700	13	137	814	954
FN0701	FN0701	13	49	1313	1554
FN0702	FN0702	3	1	4	78
FN0703	FN0703	13	77	485	657
FN0704	FN0704	13	23	95	195
FN0705	FN0705	13	5	2638	2736
FN0706	FN0706	13	64	778	900
FN0707	FN0707	13	11	887	960
FN0708	FN0708	13	403	618	678
FN0709	FN0709	13	67	1313	1470
FN0710	FN0710	13	517	548	678
FN0711	FN0711	13	16	1052	1215
FN0712	FN0712	13	137	350	561
FN0713	FN0713	13	48	184	531
FN0714	FN0714	13	98	849	945
FN0715	FN0715	13	65	390	873
FN0716	FN0716	13	42	868	945
FN0717	FN0717	13	58	455	681
FN0718	FN0718	13	25	82	309
FN0719	FN0719	13	7	699	1053
FN0720	FN0720	13	45	489	564
FN0721	FN0721	13	477	661	720
FN0722	FN0722	13	33	2944	3057
FN0723	FN0723	13	201	1769	1857
FN0724	FN0724	13	137	344	504
FN0725	FN0725	13	86	645	705
FN0727	FN0727	5	1	5	201
FN0728	FN0728	13	129	519	636
FN0729	FN0729	13	18	459	687
FN0730	FN0730	13	216	553	615
FN0731	FN0731	13	139	462	534
FN0732	FN0732	13	12	506	1191
FN0733	FN0733	13	45	1160	1239
FN0734	FN0734	13	39	1495	1707
FN0735	FN0735	13	95	1641	1854
FN0736	FN0736	13	45	591	756
FN0737	FN0737	2	63	141	330
FN0738	FN0738	13	257	895	1056
FN0739	FN0739	13	19	236	639
FN0740	FN0740	13	1	1132	1242
FN0741	FN0741	13	113	865	966
FN0742	FN0742	13	81	368	471
FN0743	FN0743	13	42	1546	2226
FN0745	FN0745	13	78	1681	1890
FN0746	FN0746	13	157	429	489
FN0747	FN0747	13	48	448	516
FN0748	FN0748	13	282	1127	1293
FN0749	FN0749	13	27	765	1218
FN0750	FN0750	13	426	464	732
FN0751	FN0751	13	147	949	1011
FN0752	FN0752	13	17	820	960
FN0753	FN0753	13	59	1314	1446
FN0754	FN0754	13	438	1318	1464
FN0755	FN0755	13	79	228	291
FN0756	FN0756	13	18	522	705
FN0757	FN0757	3	127	253	546
FN0758	FN0758	13	46	953	1062
FN0759	FN0759	11	155	382	579
FN0760	FN0760	8	212	355	813
FN0761	FN0761	13	1	699	771
FN0762	FN0762	13	30	256	357
FN0763	FN0763	13	66	102	192
FN0765	FN0765	13	40	1012	1089
FN0766	FN0766	13	19	340	429
FN0767	FN0767	13	121	741	828
FN0768	FN0768	13	280	1878	2148
FN0769	FN0769	13	18	819	969
FN0770	FN0770	13	185	577	777
FN0771	FN0771	13	174	918	1236
FN0772	FN0772	13	21	414	510
FN0773	FN0773	13	20	46	282
FN0774	FN0774	13	240	658	747
FN0775	FN0775	13	214	1202	1290
FN0776	FN0776	13	176	919	984
FN0777	FN0777	13	105	1539	1815
FN0778	FN0778	13	346	974	1239
FN0779	FN0779	3	232	321	885
FN0781	FN0781	13	38	669	771
FN0782	FN0782	13	242	482	732
FN0783	FN0783	13	170	1054	1146
FN0784	FN0784	13	51	588	789
FN0785	FN0785	13	8	1002	1176
FN0786	FN0786	13	194	243	510
FN0787	FN0787	13	60	503	624
FN0788	FN0788	13	84	360	420
FN0789	FN0789	13	91	769	843
FN0790	FN0790	13	321	738	1164
FN0791	FN0791	13	419	1434	1551
FN0792	FN0792	13	218	1813	2022
FN0793	FN0793	13	303	1036	1200
FN0794	FN0794	13	143	354	414
FN0795	FN0795	13	48	449	597
FN0796	FN0796	13	256	2470	2556
FN0797	FN0797	13	28	66	132
FN0798	FN0798	13	80	1710	1938
FN0799	FN0799	13	126	1471	1938
FN0800	FN0800	13	9	538	693
FN0801	FN0801	13	158	558	729
FN0802	FN0802	13	194	577	711
FN0803	FN0803	13	45	1329	1422
FN0804	FN0804	13	5	439	657
FN0805	FN0805	13	83	561	756
FN0806	FN0806	13	106	934	1002
FN0807	FN0807	13	61	541	738
FN0809	FN0809	13	246	268	453
FN0810	FN0810	13	2	935	1023
FN0811	FN0811	13	87	894	954
FN0813	FN0813	13	48	1004	1119
FN0814	FN0814	13	197	1444	1587
FN0815	FN0815	13	55	1262	1344
FN0816	FN0816	13	23	252	405
FN0817	FN0817	13	1	51	222
FN0819	FN0819	13	102	1506	1998
FN0820	FN0820	13	116	1240	1380
FN0821	FN0821	13	189	796	867
FN0822	FN0822	13	62	451	519
FN0823	FN0823	13	165	1657	1803
FN0824	FN0824	13	27	527	852
FN0825	FN0825	13	1	1099	1233
FN0826	FN0826	13	282	912	1017
FN0827	FN0827	13	117	438	663
FN0828	FN0828	13	82	1167	1227
FN0829	FN0829	13	117	225	294
FN0830	FN0830	13	334	1236	1569
FN0831	FN0831	13	154	2025	2097
FN0832	FN0832	13	28	366	465
FN0833	FN0833	13	27	1381	1620
FN0834	FN0834	13	342	1298	1536
FN0835	FN0835	13	48	282	597
FN0836	FN0836	13	104	143	297
FN0837	FN0837	13	206	813	987
FN0838	FN0838	13	1	228	402
FN0839	FN0839	1	10	10	183
FN0841	FN0841	13	60	429	624
FN0842	FN0842	13	133	161	234
FN0843	FN0843	13	27	59	201
FN0845	FN0845	4	71	74	210
FN0846	FN0846	13	224	787	915
FN0847	FN0847	13	241	1671	1800
FN0848	FN0848	13	64	365	615
FN0849	FN0849	13	192	1016	1146
FN0850	FN0850	13	71	483	591
FN0851	FN0851	9	180	210	669
FN0852	FN0852	13	1	522	600
FN0853	FN0853	13	149	1253	1386
FN0854	FN0854	13	339	1041	1164
FN0855	FN0855	13	27	891	1155
FN0856	FN0856	13	39	1619	1836
FN0857	FN0857	13	90	1906	2370
FN0858	FN0858	13	26	1297	1521
FN0859	FN0859	13	63	383	510
FN0861	FN0861	13	63	115	222
FN0862	FN0862	8	143	168	246
FN0863	FN0863	2	44	45	177
FN0864	FN0864	7	115	195	339
FN0865	FN0865	13	176	618	726
FN0866	FN0866	13	53	552	675
FN0867	FN0867	13	347	2091	2499
FN0868	FN0868	13	316	639	834
FN0869	FN0869	13	20	517	813
FN0870	FN0870	13	334	550	723
FN0871	FN0871	13	270	1694	1995
FN0872	FN0872	13	57	620	774
FN0873	FN0873	13	94	1360	1485
FN0874	FN0874	13	119	385	516
FN0875	FN0875	13	342	722	786
FN0876	FN0876	13	57	1582	1713
FN0877	FN0877	13	60	1218	1371
FN0878	FN0878	13	112	394	708
FN0879	FN0879	13	84	724	786
FN0880	FN0880	13	358	957	1017
FN0881	FN0881	13	6	498	789
FN0882	FN0882	13	166	578	771
FN0884	FN0884	13	178	669	1038
FN0883	FN0883	13	1	99	189
FN0885	FN0885	13	24	652	861
FN0886	FN0886	13	230	1892	1983
FN0887	FN0887	13	195	1542	1803
FN0888	FN0888	13	25	1036	1224
FN0889	FN0889	13	12	277	384
FN0890	FN0890	13	52	414	630
FN0891	FN0891	13	60	780	840
FN0892	FN0892	13	13	556	744
FN0893	FN0893	13	83	289	423
FN0894	FN0894	12	1	382	537
FN0895	FN0895	7	63	82	465
FN0896	FN0896	13	162	289	384
FN0897	FN0897	13	396	585	669
FN0898	FN0898	13	1	1767	1872
FN0899	FN0899	13	25	571	717
FN0900	FN0900	13	145	713	783
FN0901	FN0901	13	59	477	588
FN0902	FN0902	10	36	306	546
FN0903	FN0903	13	30	902	972
FN0904	FN0904	13	7	1488	1584
FN0905	FN0905	2	243	246	306
FN0906	FN0906	13	382	728	1008
FN0907	FN0907	13	377	402	672
FN0908	FN0908	13	12	690	939
FN0909	FN0909	13	54	541	699
FN0910	FN0910	13	216	939	1065
FN0911	FN0911	13	87	180	576
FN0912	FN0912	13	14	549	837
FN0913	FN0913	13	106	451	564
FN0914	FN0914	13	319	526	732
FN0915	FN0915	13	89	222	495
FN0916	FN0916	13	14	28	450
FN0917	FN0917	6	210	237	969
FN0918	FN0918	13	163	504	564
FN0919	FN0919	3	127	133	237
FN0920	FN0920	13	181	453	930
FN0921	FN0921	13	161	834	930
FN0922	FN0922	13	200	629	939
FN0923	FN0923	13	299	1158	1440
FN0924	FN0924	13	93	425	630
FN0925	FN0925	13	317	342	879
FN0926	FN0926	13	59	634	780
FN0927	FN0927	13	485	512	660
FN0928	FN0928	13	175	580	645
FN0929	FN0929	13	168	273	462
FN0930	FN0930	13	20	271	483
FN0931	FN0931	13	11	515	618
FN0932	FN0932	5	119	132	504
FN0933	FN0933	13	67	1113	1275
FN0934	FN0934	13	36	1011	1074
FN0935	FN0935	13	135	807	969
FN0937	FN0937	13	102	1038	1149
FN0938	FN0938	13	90	603	789
FN0939	FN0939	13	85	1124	1272
FN0940	FN0940	13	31	388	534
FN0941	FN0941	13	101	1627	1740
FN0942	FN0942	13	83	565	1389
FN0943	FN0943	13	144	167	615
FN0944	FN0944	13	59	1077	1368
FN0945	FN0945	3	74	387	600
FN0946	FN0946	13	77	561	690
FN0947	FN0947	13	7	749	813
FN0948	FN0948	13	129	752	1119
FN0949	FN0949	13	73	3927	4278
FN0950	FN0950	13	111	578	801
FN0951	FN0951	13	223	351	750
FN0952	FN0952	13	168	878	1014
FN0953	FN0953	13	10	570	732
FN0954	FN0954	13	95	816	1248
FN0955	FN0955	13	137	404	528
FN0956	FN0956	13	106	149	249
FN0957	FN0957	13	131	551	774
FN0958	FN0958	13	223	525	681
FN0959	FN0959	13	110	646	747
FN0960	FN0960	13	71	350	495
FN0961	FN0961	13	63	156	465
FN0962	FN0962	13	59	439	684
FN0963	FN0963	3	294	296	462
FN0964	FN0964	13	1	366	570
FN0965	FN0965	13	65	786	966
FN0966	FN0966	13	85	454	690
FN0967	FN0967	13	35	1041	1128
FN0968	FN0968	13	431	566	744
FN0969	FN0969	13	94	579	777
FN0970	FN0970	13	85	580	660
FN0971	FN0971	13	144	852	993
FN0972	FN0972	13	5	1236	1335
FN0973	FN0973	13	181	913	1074
FN0974	FN0974	7	131	149	429
FN0975	FN0975	13	17	919	978
FN0976	FN0976	13	41	765	918
FN0977	FN0977	13	17	819	1491
FN0978	FN0978	13	29	1035	1296
FN0979	FN0979	13	96	231	369
FN0980	FN0980	13	11	62	258
FN0981	FN0981	13	2	972	1281
FN0982	FN0982	13	183	1406	1515
FN0983	FN0983	13	83	534	771
FN0984	FN0984	13	6	596	810
FN0985	FN0985	13	10	429	543
FN0986	FN0986	13	219	931	1020
FN0987	FN0987	13	34	1118	1347
FN0988	FN0988	13	90	566	714
FN0989	FN0989	13	36	336	474
FN0990	FN0990	13	261	3581	3750
FN0991	FN0991	13	118	715	786
FN0992	FN0992	13	125	809	1077
FN0993	FN0993	13	22	1299	1452
FN0994	FN0994	13	260	559	726
FN0995	FN0995	13	98	205	627
FN0996	FN0996	13	157	570	699
FN0997	FN0997	13	67	592	651
FN0998	FN0998	13	114	1174	1503
FN0999	FN0999	13	349	982	1044
FN1000	FN1000	13	281	720	1083
FN1001	FN1001	13	198	480	660
FN1002	FN1002	13	132	1266	1359
FN1003	FN1003	13	1	633	822
FN1004	FN1004	13	78	504	567
FN1005	FN1005	13	1	282	474
FN1006	FN1006	13	168	192	399
FN1008	FN1008	13	302	329	540
FN1010	FN1010	13	70	236	297
FN1011	FN1011	13	68	897	966
FN1012	FN1012	13	485	1782	1848
FN1013	FN1013	11	164	175	810
FN1014	FN1014	13	11	1051	1248
FN1015	FN1015	13	1	622	714
FN1016	FN1016	13	113	587	681
FN1017	FN1017	13	172	306	819
FN1019	FN1019	13	17	732	840
FN1020	FN1020	13	39	610	777
FN1021	FN1021	11	101	114	249
FN1022	FN1022	13	354	2046	2589
FN1023	FN1023	13	1	405	471
FN1025	FN1025	13	123	1028	1308
FN1026	FN1026	11	1	732	870
FN1027	FN1027	13	169	949	1101
FN1028	FN1028	13	38	378	441
FN1029	FN1029	13	57	1040	1227
FN1030	FN1030	13	186	967	1092
FN1031	FN1031	13	230	916	1080
FN1032	FN1032	11	184	412	540
FN1033	FN1033	13	303	992	1182
FN1034	FN1034	13	108	479	618
FN1035	FN1035	13	120	344	480
FN1036	FN1036	13	124	485	639
FN1037	FN1037	13	1	78	447
FN1038	FN1038	13	43	782	912
FN1039	FN1039	13	151	606	753
FN1040	FN1040	13	23	265	324
FN1041	FN1041	13	217	987	1176
FN1042	FN1042	13	27	626	846
FN1043	FN1043	3	69	73	132
FN1045	FN1045	13	276	290	810
FN1046	FN1046	13	14	600	738
FN1047	FN1047	10	286	601	717
FN1048	FN1048	13	150	851	1104
FN1049	FN1049	13	135	164	327
FN1050	FN1050	13	275	324	384
FN1051	FN1051	13	301	380	720
FN1053	FN1053	13	13	447	549
FN1054	FN1054	10	1	10	378
FN1055	FN1055	13	196	842	1011
FN1056	FN1056	13	239	517	600
FN1058	FN1058	2	552	553	768
FN1059	FN1059	13	45	673	1278
FN1060	FN1060	13	50	459	765
FN1061	FN1061	10	202	366	555
FN1062	FN1062	13	43	388	783
FN1063	FN1063	13	141	1071	1185
FN1064	FN1064	13	155	671	762
FN1065	FN1065	13	91	316	396
FN1066	FN1066	13	8	1103	1215
FN1067	FN1067	13	53	616	714
FN1068	FN1068	13	158	792	867
FN1069	FN1069	13	251	1935	2271
FN1070	FN1070	13	15	1039	1305
FN1071	FN1071	13	400	639	873
FN1072	FN1072	13	195	666	1101
FN1073	FN1073	13	160	199	507
FN1074	FN1074	13	185	751	1002
FN1075	FN1075	13	355	492	648
FN1076	FN1076	13	66	817	894
FN1077	FN1077	13	2	182	252
FN1078	FN1078	2	187	366	546
FN1079	FN1079	13	53	325	435
FN1080	FN1080	13	83	1613	1695
FN1082	FN1082	13	101	156	276
FN1083	FN1083	13	56	414	597
FN1084	FN1084	13	10	192	258
FN1085	FN1085	13	48	409	549
FN1086	FN1086	13	301	1198	1326
FN1087	FN1087	4	56	59	579
FN1088	FN1088	13	35	1240	1308
FN1089	FN1089	13	248	525	873
FN1090	FN1090	13	346	1529	1770
FN1091	FN1091	13	171	1279	1344
FN1092	FN1092	13	19	841	915
FN1093	FN1093	13	32	82	429
FN1094	FN1094	13	240	943	1083
FN1095	FN1095	7	93	99	363
FN1096	FN1096	13	144	1102	1245
FN1097	FN1097	13	113	1330	1788
FN1100	FN1100	13	71	194	267
FN1101	FN1101	13	385	877	1413
FN1102	FN1102	13	321	405	540
FN1103	FN1103	13	126	2754	2883
FN1104	FN1104	13	3	145	585
FN1105	FN1105	5	39	283	498
FN1106	FN1106	13	102	1000	1227
FN1107	FN1107	12	106	245	327
FN1108	FN1108	13	93	359	489
FN1109	FN1109	13	122	576	762
FN1110	FN1110	13	470	525	780
FN1111	FN1111	13	136	1462	1617
FN1112	FN1112	13	78	305	813
FN1113	FN1113	13	80	880	939
FN1114	FN1114	13	53	460	591
FN1115	FN1115	13	284	303	735
FN1116	FN1116	13	321	373	612
FN1118	FN1118	13	21	236	330
FN1119	FN1119	1	124	124	285
FN1120	FN1120	13	27	1401	1584
FN1121	FN1121	13	203	1461	1521
FN1122	FN1122	13	186	2289	2487
FN1123	FN1123	10	116	337	474
FN1124	FN1124	13	75	757	948
FN1125	FN1125	13	1	487	552
FN1126	FN1126	13	222	250	468
FN1127	FN1127	13	105	1762	1821
FN1128	FN1128	13	396	1839	1983
FN1129	FN1129	13	74	3283	3582
FN1130	FN1130	13	253	898	978
FN1131	FN1131	13	111	564	774
FN1132	FN1132	13	2	120	582
FN1133	FN1133	13	170	907	1161
FN1134	FN1134	13	186	231	468
FN1135	FN1135	13	91	518	849
FN1136	FN1136	13	137	470	744
FN1137	FN1137	13	198	1407	1569
FN1138	FN1138	13	53	358	432
FN1139	FN1139	13	355	2668	2928
FN1140	FN1140	13	141	1123	1224
FN1141	FN1141	13	2	577	771
FN1142	FN1142	13	305	778	915
FN1143	FN1143	13	1	717	825
FN1144	FN1144	13	85	624	750
FN1145	FN1145	13	143	1414	1680
FN1146	FN1146	10	99	124	387
FN1147	FN1147	13	151	1160	1236
FN1148	FN1148	13	173	1079	1173
FN1149	FN1149	13	30	2970	3171
FN1150	FN1150	13	50	2653	2712
FN1151	FN1151	13	89	1113	1347
FN1152	FN1152	13	19	1116	1191
FN1153	FN1153	13	9	29	330
FN1154	FN1154	13	25	1046	1191
FN1155	FN1155	13	185	1951	2136
FN1156	FN1156	13	1	2239	2301
FN1157	FN1157	13	74	184	525
FN1159	FN1159	13	20	687	1041
FN1160	FN1160	13	224	3063	3270
FN1161	FN1161	13	198	535	795
FN1162	FN1162	13	3	430	624
FN1163	FN1163	13	44	883	960
FN1164	FN1164	13	303	760	948
FN1165	FN1165	13	2	867	1026
FN1166	FN1166	13	64	1413	1503
FN1167	FN1167	13	164	954	1020
FN1168	FN1168	13	757	816	909
FN1169	FN1169	13	19	792	957
FN1170	FN1170	13	24	3183	3567
FN1171	FN1171	13	239	962	1197
FN1172	FN1172	13	156	953	1014
FN1174	FN1174	9	1	16	207
FN1176	FN1176	13	16	148	321
FN1177	FN1177	13	104	300	1017
FN1179	FN1179	13	131	2362	2439
FN1180	FN1180	13	482	528	732
FN1181	FN1181	13	15	345	903
FN1182	FN1182	13	21	1392	1554
FN1183	FN1183	1	414	414	753
FN1184	FN1184	13	1	635	900
FN1185	FN1185	13	80	619	759
FN1186	FN1186	13	118	965	1080
FN1187	FN1187	13	18	471	720
FN1188	FN1188	13	162	325	498
FN1189	FN1189	13	24	252	351
FN1190	FN1190	13	138	2087	2208
FN1191	FN1191	13	231	646	732
FN1192	FN1192	13	6	211	273
FN1193	FN1193	2	1	2	270
FN1194	FN1194	6	135	143	207
FN1195	FN1195	13	202	397	636
FN1196	FN1196	13	168	220	534
FN1197	FN1197	13	228	559	642
FN1198	FN1198	13	29	1038	1263
FN1199	FN1199	13	6	642	1053
FN1200	FN1200	13	18	595	780
FN1201	FN1201	1	237	237	375
FN1202	FN1202	13	76	705	777
FN1203	FN1203	13	237	780	870
FN1204	FN1204	13	1	346	708
FN1205	FN1205	13	75	1199	1284
FN1206	FN1206	13	77	606	801
FN1207	FN1207	13	58	384	825
FN1208	FN1208	13	156	1646	1803
FN1209	FN1209	13	55	84	300
FN1210	FN1210	13	228	1331	1827
FN1211	FN1211	13	1	1709	1974
FN1213	FN1213	13	207	845	984
FN1214	FN1214	13	145	985	1308
FN1215	FN1215	13	5	649	708
FN1216	FN1216	13	1	356	432
FN1217	FN1217	13	8	794	999
FN1218	FN1218	13	36	544	603
FN1219	FN1219	1	115	115	456
FN1220	FN1220	13	206	752	951
FN1221	FN1221	13	518	748	867
FN1222	FN1222	13	27	227	390
FN1223	FN1223	13	55	440	528
FN1224	FN1224	13	97	711	861
FN1225	FN1225	13	101	1313	1458
FN1226	FN1226	13	174	385	681
FN1227	FN1227	13	1	133	192
FN1228	FN1228	13	183	220	309
FN1229	FN1229	13	347	382	441
FN1230	FN1230	13	36	72	489
FN1231	FN1231	13	36	1161	1464
FN1232	FN1232	3	84	258	342
FN1233	FN1233	13	93	456	543
FN1234	FN1234	13	1	453	657
FN1235	FN1235	13	24	1337	1434
FN1236	FN1236	8	580	781	969
FN1237	FN1237	13	1	1325	1605
FN1238	FN1238	13	101	994	1098
FN1239	FN1239	10	429	443	645
FN1240	FN1240	13	397	583	723
FN1241	FN1241	13	201	535	732
FN1242	FN1242	13	180	955	1083
FN1243	FN1243	13	13	790	861
FN1244	FN1244	13	277	617	753
FN1245	FN1245	13	237	991	1146
FN1246	FN1246	13	101	528	786
FN1247	FN1247	13	133	885	1140
FN1248	FN1248	13	55	550	615
FN1249	FN1249	13	93	790	945
FN1250	FN1250	13	178	1186	1347
FN1251	FN1251	13	144	1120	1302
FN1252	FN1252	13	170	551	687
FN1253	FN1253	13	7	108	177
FN1254	FN1254	13	7	427	516
FN1255	FN1255	13	58	645	828
FN1256	FN1256	13	106	1135	1287
FN1257	FN1257	13	93	261	444
FN1258	FN1258	13	212	912	1002
FN1259	FN1259	3	96	99	594
FN1260	FN1260	13	617	1141	1284
FN1261	FN1261	13	75	632	702
FN1262	FN1262	13	53	1335	1560
FN1263	FN1263	13	25	735	852
FN1264	FN1264	13	39	257	363
FN1265	FN1265	13	15	489	609
FN1266	FN1266	13	119	717	906
FN1267	FN1267	13	51	524	618
FN1268	FN1268	13	15	1374	1911
FN1269	FN1269	13	79	530	630
FN1270	FN1270	13	129	187	267
FN1271	FN1271	13	272	1496	1698
FN1272	FN1272	13	46	547	636
FN1273	FN1273	13	1	1127	1242
FN1274	FN1274	13	145	862	1113
FN1275	FN1275	13	126	2883	3063
FN1276	FN1276	13	273	312	396
FN1277	FN1277	13	181	1316	1461
FN1278	FN1278	13	1	161	393
FN1279	FN1279	13	191	917	981
FN1280	FN1280	13	226	1680	1740
FN1281	FN1281	13	87	699	963
FN1282	FN1282	13	3	287	351
FN1283	FN1283	13	218	774	1029
FN1284	FN1284	13	2	461	588
FN1285	FN1285	13	43	268	390
FN1286	FN1286	9	1	240	357
FN1287	FN1287	13	31	178	249
FN1289	FN1289	13	218	1217	1716
FN1290	FN1290	13	171	785	1023
FN1291	FN1291	13	8	1020	1236
FN1292	FN1292	13	2	1120	1362
FN1293	FN1293	13	50	1043	1182
FN1294	FN1294	3	2	6	552
FN1295	FN1295	13	232	258	408
FN1297	FN1297	13	128	683	765
FN1298	FN1298	13	69	480	636
FN1299	FN1299	13	179	642	930
FN1300	FN1300	5	104	114	792
FN1301	FN1301	13	1	1560	1620
FN1302	FN1302	13	22	159	219
FN1303	FN1303	13	46	439	579
FN1304	FN1304	13	63	406	465
FN1305	FN1305	13	124	269	336
FN1306	FN1306	13	76	1423	1701
FN1307	FN1307	13	179	405	600
FN1308	FN1308	1	21	21	642
FN1309	FN1309	13	75	128	195
FN1310	FN1310	13	274	583	729
FN1311	FN1311	13	86	196	303
FN1312	FN1312	13	135	465	609
FN1313	FN1313	13	137	1346	1425
FN1315	FN1315	13	125	470	534
FN1316	FN1316	13	49	630	777
FN1317	FN1317	13	161	738	813
FN1318	FN1318	13	54	832	996
FN1319	FN1319	13	444	882	1812
FN1320	FN1320	13	61	802	1071
FN1321	FN1321	13	94	726	1410
FN1322	FN1322	13	3	338	1020
FN1323	FN1323	13	123	543	678
FN1324	FN1324	13	235	1063	1173
FN1325	FN1325	13	230	761	885
FN1326	FN1326	13	24	552	693
FN1327	FN1327	13	190	711	894
FN1328	FN1328	13	45	109	213
FN1329	FN1329	13	133	408	549
FN1330	FN1330	13	509	785	1056
FN1331	FN1331	13	4	780	1065
FN1332	FN1332	13	50	1037	1098
FN1333	FN1333	13	214	304	417
FN1334	FN1334	13	82	887	1017
FN1335	FN1335	3	1	3	285
FN1336	FN1336	13	28	281	369
FN1337	FN1337	13	169	491	1194
FN1339	FN1339	13	57	1258	1482
FN1340	FN1340	13	45	1419	1551
FN1341	FN1341	13	137	858	927
FN1342	FN1342	13	1	310	369
FN1343	FN1343	13	8	628	777
FN1344	FN1344	6	74	376	435
FN1345	FN1345	13	40	643	828
FN1346	FN1346	13	294	487	603
FN1347	FN1347	13	125	525	657
FN1348	FN1348	13	116	490	672
FN1349	FN1349	13	58	822	1206
FN1350	FN1350	13	61	236	438
FN1351	FN1351	13	65	305	423
FN1352	FN1352	13	281	604	675
FN1353	FN1353	13	99	1097	1203
FN1354	FN1354	13	49	1226	1287
FN1355	FN1355	13	446	764	897
FN1357	FN1357	13	17	1068	1176
FN1358	FN1358	13	390	632	702
FN1359	FN1359	13	108	1356	1488
FN1360	FN1360	2	548	551	918
FN1361	FN1361	13	191	478	768
FN1362	FN1362	13	386	608	702
FN1363	FN1363	13	424	640	753
FN1364	FN1364	13	15	99	180
FN1365	FN1365	13	24	891	1095
FN1366	FN1366	13	182	670	756
FN1367	FN1367	13	106	498	606
FN1368	FN1368	13	10	555	615
FN1369	FN1369	13	13	169	228
FN1370	FN1370	7	261	289	360
FN1371	FN1371	13	54	471	648
FN1372	FN1372	13	39	738	960
FN1373	FN1373	13	13	345	489
FN1374	FN1374	13	291	511	804
FN1375	FN1375	13	25	1305	1365
FN1376	FN1376	13	10	1176	1347
FN1377	FN1377	13	2	486	840
FN1378	FN1378	13	11	205	285
FN1379	FN1379	13	22	831	891
FN1380	FN1380	13	322	1436	1551
FN1381	FN1381	13	49	3162	3531
FN1382	FN1382	13	304	1129	1209
FN1383	FN1383	13	15	2994	3402
FN1384	FN1384	13	24	303	369
FN1385	FN1385	13	25	1295	1737
FN1386	FN1386	13	1	2478	2679
FN1387	FN1387	13	206	611	714
FN1391	FN1391	13	32	207	270
FN1392	FN1392	13	40	53	264
FN1393	FN1393	13	384	1265	1335
FN1394	FN1394	13	88	180	312
FN1396	FN1396	1	66	66	171
FN1397	FN1397	13	36	834	915
FN1398	FN1398	13	109	1226	1413
FN1399	FN1399	13	305	750	957
FN1400	FN1400	13	119	2968	3057
FN1401	FN1401	13	269	1597	1755
FN1402	FN1402	13	137	1100	1185
FN1403	FN1403	13	85	1223	1311
FN1404	FN1404	13	175	1087	1221
FN1405	FN1405	13	44	416	570
FN1406	FN1406	13	13	1209	1536
FN1407	FN1407	13	208	771	882
FN1408	FN1408	13	108	1299	1470
FN1409	FN1409	13	243	477	744
FN1410	FN1410	13	7	355	492
FN1411	FN1411	13	113	978	1215
FN1412	FN1412	13	148	1017	1155
FN1413	FN1413	13	138	911	1050
FN1414	FN1414	13	46	1182	1260
FN1415	FN1415	13	315	791	1158
FN1416	FN1416	13	62	1251	1371
FN1417	FN1417	13	44	511	669
FN1418	FN1418	13	455	797	1428
FN1419	FN1419	13	144	1026	1188
FN1420	FN1420	13	58	895	1338
FN1421	FN1421	13	200	3202	3573
FN1422	FN1422	13	162	1184	1422
FN1423	FN1423	13	75	1133	1218
FN1424	FN1424	13	218	1737	1911
FN1426	FN1426	13	132	2605	2886
FN1427	FN1427	13	128	682	882
FN1428	FN1428	13	61	611	714
FN1429	FN1429	13	155	637	783
FN1430	FN1430	13	101	507	858
FN1431	FN1431	13	63	791	927
FN1432	FN1432	13	104	759	1152
FN1433	FN1433	13	41	714	783
FN1434	FN1434	13	134	1849	1974
FN1435	FN1435	9	9	36	234
FN1436	FN1436	13	19	454	525
FN1437	FN1437	5	2	10	258
FN1438	FN1438	13	1	24	138
FN1439	FN1439	13	226	623	738
FN1440	FN1440	13	389	839	945
FN1441	FN1441	13	260	1704	1833
FN1444	FN1444	13	11	1381	1539
FN1445	FN1445	13	117	2422	2550
FN1447	FN1447	13	60	345	624
FN1448	FN1448	13	55	808	1026
FN1449	FN1449	13	184	9213	9498
FN1450	FN1450	13	358	1298	1407
FN1451	FN1451	13	48	941	1083
FN1452	FN1452	13	198	1106	1344
FN1453	FN1453	13	1	517	576
FN1454	FN1454	13	99	654	864
FN1455	FN1455	5	315	354	846
FN1456	FN1456	13	35	1297	1407
FN1457	FN1457	13	14	855	1074
FN1458	FN1458	13	49	975	1365
FN1459	FN1459	13	273	943	1086
FN1461	FN1461	13	148	1563	1842
FN1462	FN1462	13	124	1305	1410
FN1463	FN1463	13	41	616	843
FN1464	FN1464	13	100	1251	1752
FN1465	FN1465	13	38	816	876
FN1466	FN1466	13	68	174	285
FN1467	FN1467	13	160	351	555
FN1468	FN1468	13	73	503	594
FN1469	FN1469	13	26	1060	1323
FN1470	FN1470	13	324	999	1119
FN1471	FN1471	13	465	876	1002
FN1472	FN1472	13	39	678	984
FN1473	FN1473	13	143	1667	1854
FN1474	FN1474	13	145	800	876
FN1475	FN1475	13	1	692	873
FN1476	FN1476	13	58	583	675
FN1477	FN1477	13	29	485	714
FN1478	FN1478	13	27	253	336
FN1479	FN1479	13	195	348	567
FN1480	FN1480	13	256	1240	1350
FN1481	FN1481	13	52	794	1122
FN1482	FN1482	13	90	1949	2178
FN1483	FN1483	13	37	449	513
FN1484	FN1484	10	543	599	738
FN1485	FN1485	13	152	576	672
FN1486	FN1486	13	49	894	1281
FN1487	FN1487	13	197	328	462
FN1488	FN1488	13	74	754	852
FN1489	FN1489	13	313	484	954
FN1490	FN1490	13	23	356	450
FN1491	FN1491	3	215	218	489
FN1492	FN1492	13	8	423	702
FN1493	FN1493	3	361	398	579
FN1494	FN1494	13	5	23	324
SMU_01	SMU_01	13	88	1245	1359
SMU_02	SMU_02	13	157	1070	1137
SMU_05	SMU_05	13	72	133	192
SMU_06	SMU_06	13	77	1036	1116
SMU_07	SMU_07	13	18	384	570
SMU_08	SMU_08	13	40	3154	3489
SMU_09	SMU_09	4	188	208	273
SMU_10	SMU_10	13	207	297	372
SMU_12	SMU_12	13	77	1156	1215
SMU_13	SMU_13	13	44	676	1272
SMU_14	SMU_14	13	176	331	543
SMU_15	SMU_15	13	379	1879	1971
SMU_16	SMU_16	13	119	1292	1416
SMU_20	SMU_20	13	97	465	810
SMU_21	SMU_21	13	39	379	507
SMU_22	SMU_22	13	10	1109	1296
SMU_23	SMU_23	13	218	718	969
SMU_24	SMU_24	13	34	1076	1176
SMU_25	SMU_25	13	2	486	756
SMU_26	SMU_26	13	16	881	999
SMU_27	SMU_27	13	68	178	249
SMU_28	SMU_28	13	40	504	582
SMU_29	SMU_29	13	63	606	708
SMU_30	SMU_30	13	283	3469	3726
SMU_31	SMU_31	13	69	458	621
SMU_32	SMU_32	13	14	1250	1440
SMU_33	SMU_33	13	56	189	282
SMU_34	SMU_34	13	11	877	1023
SMU_35	SMU_35	13	84	495	555
SMU_36	SMU_36	13	76	643	708
SMU_37	SMU_37	13	12	1451	1563
SMU_38c	SMU_38c	13	70	342	543
SMU_39	SMU_39	13	136	364	510
SMU_40	SMU_40	13	22	102	162
SMU_42	SMU_42	13	21	801	879
SMU_43	SMU_43	13	6	1295	1380
SMU_44	SMU_44	13	50	553	612
SMU_45	SMU_45	13	258	854	1602
SMU_46	SMU_46	13	12	576	636
SMU_47	SMU_47	13	1	442	609
SMU_48	SMU_48	13	396	1137	1260
SMU_49	SMU_49	13	111	1073	1182
SMU_50	SMU_50	13	1	427	489
[truncated: 8,077 more rows]
