# Supplementary material for: A Five-Species Transcriptome Array for Oral Mixed-Biofilm Studies
Source: PLoS One. 2011 Dec 14;6(12):e27827. doi: 10.1371/journal.pone.0027827 (PMC3237422; doi:10.1371/journal.pone.0027827)
Supplement: Table S4 — All probes and their corresponding genes which were found as biological false positives after hybridization with RNA of S. mitis. (XLS) [file pone.0027827.s006.xls]

## Sheet: Tabelle1
Supporting Information of "A five-species transcriptome array for oral mixed-biofilm studies"; Redanz et al. 2011; Table S4:
The table presents all probes and their corresponding genes which were found as biological false positives after hybridization of S. mitis labeled cDNA to the chip. Signal intensity is more than two*random_mean.
PROBE_ID	GEN_ID
SMU_1045cP00149	SMU_1045c
SMU_1060P00751	SMU_1060
SMU_1062P00693	SMU_1062
SMU_1082P00684	SMU_1082
SMU_1093P01295	SMU_1093
SMU_1093P01298
SMU_1093P01301
SMU_1113P00616	SMU_1113
SMU_1114P01854	SMU_1114
SMU_1115P00547	SMU_1115
SMU_1119cP00273	SMU_1119c
SMU_1119cP00278
SMU_1119cP00283
SMU_1132P01137	SMU_1132
SMU_114P00912	SMU_114
SMU_1164cP01073	SMU_1164c
SMU_1178cP00093	SMU_1178c
SMU_1190P00795	SMU_1190
SMU_1191P00733	SMU_1191
SMU_1191P00757
SMU_1191P00761
SMU_1192P01678	SMU_1192
SMU_1210P01437	SMU_1210
SMU_1218P00425	SMU_1218
SMU_1227P00263	SMU_1227
SMU_1228cP00255	SMU_1228c
SMU_1233P00907	SMU_1233
SMU_1252P00546	SMU_1252
SMU_1252P00553
SMU_1252P00557
SMU_1252P00561
SMU_1252P00567
SMU_1289cP00336	SMU_1289c
SMU_1289cP00340
SMU_1304cP00746	SMU_1304c
SMU_1311P01037	SMU_1311
SMU_1311P01061
SMU_1332cP00080	SMU_1332c
SMU_1332cP00087
SMU_1332cP00088
SMU_1332cP00089
SMU_1332cP00090
SMU_1332cP00092
SMU_1332cP00098
SMU_1335cP00086	SMU_1335c
SMU_1335cP00093
SMU_138P00179	SMU_138
SMU_141P00217	SMU_141
SMU_141P00220
SMU_141P00223
SMU_141P00230
SMU_141P00241
SMU_1421P00234	SMU_1421
SMU_143cP00202	SMU_143c
SMU_1454cP00228	SMU_1454c
SMU_1462cP00418	SMU_1462c
SMU_1508cP00981	SMU_1508c
SMU_1508cP00990
SMU_1508cP00994
SMU_1508cP00996
SMU_1508cP00999
SMU_1508cP01006
SMU_1508cP01013
SMU_1513P00573	SMU_1513
SMU_1516P01158	SMU_1516
SMU_1539P00684	SMU_1539
SMU_1539P01619
SMU_1556P00390	SMU_1556
SMU_1577cP00201	SMU_1577c
SMU_1577cP00221
SMU_157P00464	SMU_157
SMU_157P00476
SMU_1582cP00183	SMU_1582c
SMU_1582cP00187
SMU_1582cP00190
SMU_1582cP00193
SMU_15P00851	SMU_15
SMU_15P01382
SMU_1612cP00342	SMU_1612c
SMU_1612cP00351
SMU_1626P00354	SMU_1626
SMU_1631P00342	SMU_1631
SMU_1639P01373	SMU_1639
SMU_1639P01389
SMU_1665P00196	SMU_1665
SMU_1665P00206
SMU_1665P00208
SMU_1674P00493	SMU_1674
SMU_1690P00989	SMU_1690
SMU_1708P00009	SMU_1708
SMU_1736P00448	SMU_1736
SMU_1742cP00500	SMU_1742c
SMU_175P00001	SMU_175
SMU_175P00002
SMU_175P00003
SMU_1792cP00007	SMU_1792c
SMU_1792cP00010
SMU_1792cP00014
SMU_181P00857	SMU_181
SMU_1831P00747	SMU_1831
SMU_1831P00751
SMU_1841P00917	SMU_1841
SMU_1867cP00079	SMU_1867c
SMU_1867cP00771
SMU_1867cP00774
SMU_1867cP00777
SMU_1867cP00783
SMU_1886P00778	SMU_1886
SMU_1889cP00137	SMU_1889c
SMU_1889cP00141
SMU_1897P00090	SMU_1897
SMU_1905cP00047	SMU_1905c
SMU_1905cP00053
SMU_1905cP00054
SMU_1905cP00055
SMU_1905cP00056
SMU_1905cP00057
SMU_1905cP00058
SMU_1905cP00059
SMU_1905cP00060
SMU_1905cP00061
SMU_1905cP00062
SMU_1926P00073	SMU_1926
SMU_1927P00625	SMU_1927
SMU_1966cP00411	SMU_1966c
SMU_1973P00138	SMU_1973
SMU_1973P00143
SMU_1973P00149
SMU_1973P00236
SMU_1973P00248
SMU_1989P00924	SMU_1989
SMU_2000P00327	SMU_2000
SMU_2007P00045	SMU_2007
SMU_2009P00240	SMU_2009
SMU_2009P00243
SMU_2009P00246
SMU_2009P00249
SMU_2009P00252
SMU_2009P00254
SMU_2009P00257
SMU_2009P00262
SMU_2009P00316
SMU_2010P00101	SMU_2010
SMU_2010P00105
SMU_2010P00107
SMU_2010P00110
SMU_2010P00115
SMU_2010P00126
SMU_2010P00296
SMU_2030P00149	SMU_2030
SMU_2058P00427	SMU_2058
SMU_2058P00433
SMU_2058P00439
SMU_2058P00445
SMU_2100cP00189	SMU_2100c
SMU_2100cP00199
SMU_2101P01448	SMU_2101
SMU_2102P00847	SMU_2102
SMU_2119P00461	SMU_2119
SMU_2119P00476
SMU_2119P00486
SMU_2126cP00236	SMU_2126c
SMU_2128P00561	SMU_2128
SMU_2143cP00024	SMU_2143c
SMU_2157P00643	SMU_2157
SMU_264P00146	SMU_264
SMU_281P00177	SMU_281
SMU_283P00108	SMU_283
SMU_283P00111
SMU_283P00115
SMU_283P00119
SMU_283P00126
SMU_290P00115	SMU_290
SMU_312P00654	SMU_312
SMU_317P00528	SMU_317
SMU_317P00567
SMU_317P00572
SMU_317P00574
SMU_317P00576
SMU_317P00577
SMU_317P00580
SMU_317P00583
SMU_323P00679	SMU_323
SMU_330P00177	SMU_330
SMU_341P00548	SMU_341
SMU_34P00367	SMU_34
SMU_34P00373
SMU_34P00382
SMU_359P01844	SMU_359
SMU_366P00180	SMU_366
SMU_392cP00011	SMU_392c
SMU_392cP00023
SMU_395P01142	SMU_395
SMU_418P00289	SMU_418
SMU_418P00980
SMU_423P00042	SMU_423
SMU_423P00044
SMU_423P00049
SMU_432P00029	SMU_432
SMU_434P00202	SMU_434
SMU_434P00214
SMU_484P01730	SMU_484
SMU_490P00234	SMU_490
SMU_490P00237	SMU_490
SMU_494P00241	SMU_494
SMU_496P00773	SMU_496
SMU_496P00782
SMU_498P01144	SMU_498
SMU_498P01146
SMU_498P01149
SMU_498P01153
SMU_498P01157
SMU_49P00611	SMU_49
SMU_50P00177	SMU_50
SMU_515P00210	SMU_515
SMU_516P00119	SMU_516
SMU_51P00071	SMU_51
SMU_51P00082
SMU_51P00088
SMU_51P00090
SMU_51P00093
SMU_51P00098
SMU_51P00109
SMU_51P00326
SMU_522P00960	SMU_522
SMU_532P00791	SMU_532
SMU_534P00259	SMU_534
SMU_534P00263
SMU_534P00267
SMU_552P00306	SMU_552
SMU_562P00258	SMU_562
SMU_572P00743	SMU_572
SMU_599P00027	SMU_599
SMU_611P00880	SMU_611
SMU_611P00889
SMU_611P01358
SMU_614P00007	SMU_614
SMU_614P00012
SMU_614P00015
SMU_614P00018
SMU_614P00020
SMU_614P00022
SMU_614P00024
SMU_614P00025
SMU_614P00026
SMU_614P00027
SMU_614P00030
SMU_614P00032
SMU_638P00262	SMU_638
SMU_644P00301	SMU_644
SMU_644P00305
SMU_644P00308
SMU_644P00313
SMU_644P00318
SMU_647P00633	SMU_647
SMU_650P02493	SMU_650
SMU_657P00303	SMU_657
SMU_666P00519	SMU_666
SMU_674P00130	SMU_674
SMU_674P00151
SMU_712P01806	SMU_712
SMU_713P00783	SMU_713
SMU_713P00790
SMU_714P00665	SMU_714
SMU_723P02557	SMU_723
SMU_724P00059	SMU_724
SMU_728P00237	SMU_728
SMU_756P00230	SMU_756
SMU_756P00234
SMU_759P00855	SMU_759
SMU_780P00001	SMU_780
SMU_780P00099
SMU_780P00102
SMU_801P01088	SMU_801
SMU_809P00559	SMU_809
SMU_814P00072	SMU_814
SMU_814P00083
SMU_814P00094
SMU_827P00155	SMU_827
SMU_827P00161
SMU_82P01274	SMU_82
SMU_82P01283
SMU_82P01292
SMU_838P00027	SMU_838
SMU_838P00030
SMU_914cP00156	SMU_914c
SMU_914cP00160
SMU_914cP00162
SMU_914cP00164
SMU_914cP00165
SMU_914cP00166
SMU_914cP00167
SMU_914cP00168
SMU_914cP00171
SMU_914cP00174
SMU_915cP00135	SMU_915c
SMU_915cP00136
SMU_915cP00137
SMU_915cP00138
SMU_915cP00140
SMU_915cP00142
SMU_924P00240	SMU_924
SMU_924P00247
SMU_924P00251
SMU_924P00258
SMU_938P00858	SMU_938
SMU_966P00014	SMU_966
SMU_969P00305	SMU_969
SMU_969P00312
SMU_969P00319
SMU_99P00398	SMU_99
