# Supplementary material for: A Five-Species Transcriptome Array for Oral Mixed-Biofilm Studies
Source: PLoS One. 2011 Dec 14;6(12):e27827. doi: 10.1371/journal.pone.0027827 (PMC3237422; doi:10.1371/journal.pone.0027827)
Supplement: Table S5 — All genes represented on the array, with less than 13 probes. (XLS) [file pone.0027827.s007.xls]

## Sheet: Supporting Information_Table S1
Supporting Information of "A five-species transcriptome array for oral mixed-biofilm studies"; Redanz et al. 2011; Table S5:
The table presents all genes which have fewer than 13 probes as well as their corresponding sequence length.
SEQ_ID	PROBES	FIRST	LAST	SEQ LENGTH
FN1516	9	96	110	195
FN1532	6	266	279	384
FN1563	4	110	114	264
FN1588	1	4	4	162
FN1602	11	276	288	471
FN1618	6	476	481	540
FN1637	1	117	117	183
FN1643	1	194	194	288
FN1656	5	2	155	219
FN1664	6	270	277	336
FN1669	7	20	742	927
FN1674	2	10	11	105
FN1680	10	2	20	285
FN1693	1	104	104	582
FN1695	3	286	289	693
FN1720	8	291	658	729
FN1722	2	215	486	699
FN1729	6	549	600	750
FN1756	2	69	75	195
FN1828	11	26	36	450
FN1870	12	183	350	729
FN1871	11	99	139	255
FN1914	9	23	276	348
FN1921	10	18	594	705
FN1932	5	1	472	582
FN1966	7	142	149	213
FN1982	3	61	66	180
FN2006	8	251	656	801
FN2019	5	254	268	363
FN2034	3	629	674	879
FN2044	3	1	75	153
FN2090	11	59	411	570
FN2092	9	2	237	498
FN2096	6	130	138	198
FN2111	11	35	259	660
FN2113	7	82	95	195
FN2118	1	90	90	738
FN2119	1	249	249	1017
FN2127	3	1	11	273
FN2129	7	37	59	216
FN0002	12	178	189	336
FN0003	4	140	148	249
FN0020	1	60	60	300
FN0024	7	378	580	687
FN0025	3	52	99	501
FN0029	7	78	129	432
FN0052	9	63	76	363
FN0119	12	77	109	495
FN0120	3	22	24	174
FN0127	2	59	60	855
FN0144	5	30	34	189
FN0165	3	157	159	228
FN0166	5	302	307	366
FN0167	12	153	164	231
FN0180	1	60	60	477
FN0186	1	496	496	654
FN0286	9	118	129	243
FN0288	7	173	465	528
FN0302	11	57	405	765
FN0314	7	186	200	648
FN0367	3	310	313	519
FN0390	5	302	310	402
FN0425	11	138	589	666
FN0430	5	33	37	351
FN0467	5	171	182	357
FN0473	12	295	455	570
FN0492	2	2	8	198
FN0496	11	1	151	222
FN0521	5	303	444	669
FN0565	4	225	228	414
FN0566	8	319	558	981
FN0567	1	7	7	198
FN0572	7	58	95	219
FN0583	12	21	39	438
FN0587	12	21	33	177
FN0588	3	119	129	234
FN0589	2	230	231	324
FN0597	5	715	724	1071
FN0601	1	298	298	426
FN0609	11	335	366	447
FN0632	2	329	330	435
FN0640	9	602	617	882
FN0661	6	105	259	405
FN0663	7	166	242	432
FN0674	8	2	627	849
FN0696	1	6	6	153
FN0702	3	1	4	78
FN0727	5	1	5	201
FN0737	2	63	141	330
FN0757	3	127	253	546
FN0759	11	155	382	579
FN0760	8	212	355	813
FN0779	3	232	321	885
FN0839	1	10	10	183
FN0845	4	71	74	210
FN0851	9	180	210	669
FN0862	8	143	168	246
FN0863	2	44	45	177
FN0864	7	115	195	339
FN0894	12	1	382	537
FN0895	7	63	82	465
FN0902	10	36	306	546
FN0905	2	243	246	306
FN0917	6	210	237	969
FN0919	3	127	133	237
FN0932	5	119	132	504
FN0945	3	74	387	600
FN0963	3	294	296	462
FN0974	7	131	149	429
FN1013	11	164	175	810
FN1021	11	101	114	249
FN1026	11	1	732	870
FN1032	11	184	412	540
FN1043	3	69	73	132
FN1047	10	286	601	717
FN1054	10	1	10	378
FN1058	2	552	553	768
FN1061	10	202	366	555
FN1078	2	187	366	546
FN1087	4	56	59	579
FN1095	7	93	99	363
FN1105	5	39	283	498
FN1107	12	106	245	327
FN1119	1	124	124	285
FN1123	10	116	337	474
FN1146	10	99	124	387
FN1174	9	1	16	207
FN1183	1	414	414	753
FN1193	2	1	2	270
FN1194	6	135	143	207
FN1201	1	237	237	375
FN1219	1	115	115	456
FN1232	3	84	258	342
FN1236	8	580	781	969
FN1239	10	429	443	645
FN1259	3	96	99	594
FN1286	9	1	240	357
FN1294	3	2	6	552
FN1300	5	104	114	792
FN1308	1	21	21	642
FN1335	3	1	3	285
FN1344	6	74	376	435
FN1360	2	548	551	918
FN1370	7	261	289	360
FN1396	1	66	66	171
FN1435	9	9	36	234
FN1437	5	2	10	258
FN1455	5	315	354	846
FN1484	10	543	599	738
FN1491	3	215	218	489
FN1493	3	361	398	579
SMU_09	4	188	208	273
SMU_93c	8	44	52	111
SMU_107	2	34	36	171
SMU_120	1	11	11	189
SMU_189	3	1	8	207
SMU_194c	2	2	158	252
SMU_200c	6	1	6	228
SMU_214c	8	42	153	309
SMU_216c	3	2	55	315
SMU_225c	7	49	55	114
SMU_276c	2	1	2	162
SMU_285	5	11	93	177
SMU_336	4	221	228	360
SMU_369c	8	30	76	231
SMU_404c	3	95	97	324
SMU_451	2	7	8	105
SMU_594	12	65	90	156
SMU_738	2	2	48	135
SMU_748	2	111	112	177
SMU_769	11	73	96	213
SMU_771c	5	7	28	135
SMU_798c	8	13	41	129
SMU_818	9	1	14	177
SMU_999	6	14	33	282
SMU_1000	2	49	50	126
SMU_1018	2	1	2	129
SMU_1246c	10	147	234	297
SMU_1260c	11	35	57	180
SMU_1360c	2	38	39	129
SMU_1372c	5	27	121	243
SMU_1526c	6	2	129	210
SMU_1610	7	1	8	147
SMU_1621c	8	2	22	216
SMU_1638c	2	56	57	162
SMU_1750c	6	42	52	111
SMU_1782	12	207	262	321
SMU_1818c	3	111	115	174
SMU_1861c	10	149	187	246
SMU_1899	7	2	60	126
SMU_1903c	6	57	71	153
SMU_1906c	12	1	153	213
SMU_1907	1	72	72	132
SMU_1910c	10	263	302	420
SMU_1912c	4	58	61	156
SMU_1956c	11	2	95	297
SMU_1983	4	201	357	432
SMU_2004	5	1	15	219
SMU_2014	10	12	47	186
SMU_2016	5	139	156	306
SMU_2081	5	136	234	447
SMU_2104a	1	48	48	183
SMU_2162c	7	250	399	480
PG_0053	2	56	57	120
PG_0080	5	155	165	264
PG_0229	10	10	157	399
PG_0315	7	68	158	258
PG_0492	1	124	124	261
PG_0606	8	2	10	108
PG_0700	11	78	448	513
PG_0786	1	63	63	123
PG_0844	7	25	33	93
PG_0984	11	80	106	207
PG_0998	3	1	14	96
PG_1018	6	237	244	309
PG_1024	1	2	2	99
PG_1029	6	51	65	177
PG_1148	6	28	34	93
PG_1169	2	31	34	99
PG_1266	2	1	2	219
PG_1357	12	18	39	132
PG_1510	4	37	49	108
PG_1546	8	1	10	189
PG_1547	3	189	191	354
PG_1968	12	2	46	105
PG_2075	2	1	2	219
PG_2166	1	52	52	111
SSA_0011	1	24	24	129
SSA_0118	2	156	188	306
SSA_2391	6	12	17	186
SSA_0169	2	15	16	195
SSA_0180	1	24	24	144
SSA_0697	2	1	2	114
SSA_0887	2	40	42	102
SSA_0889	9	101	111	192
SSA_1061	4	135	249	315
SSA_1414	12	21	324	471
SSA_1456	5	30	69	237
SSA_1552	6	13	18	138
SSA_1600	10	26	40	99
SSA_1673	5	20	112	171
SSA_1708	6	5	36	126
SSA_1709	4	2	43	102
SSA_1856	7	1	18	132
SSA_1926	9	59	67	126
SSA_2162	6	1	7	144
SSA_2287	12	2	124	183
AA00088	2	80	81	267
AA00111	1	2	2	159
AA00125	3	2	289	348
AA00131	8	105	324	384
AA00138	3	18	22	96
AA00211	12	45	70	129
AA00237	1	67	67	156
AA00246	4	1	5	153
AA00253	3	63	66	126
AA00267	2	1	2	111
AA00291	7	1	8	111
AA00295	1	6	6	105
AA00313	5	10	34	156
AA00327	1	49	49	264
AA00341	8	91	127	336
AA00354	4	1	23	93
AA00382	5	83	123	213
AA00451	9	90	101	201
AA00467	9	163	175	234
AA00534	2	13	14	96
AA00538	2	1	2	126
AA00588	5	32	36	96
AA00601	3	1	106	177
AA00631	1	84	84	171
AA00633	3	1	3	117
AA00722	5	81	363	423
AA00738	4	26	30	90
AA00742	1	74	74	165
AA00771	10	1	11	96
AA00788	1	2	2	201
AA00852	6	50	61	120
AA00853	5	27	34	102
AA00868	7	69	175	240
AA00881	1	41	41	234
AA00895	12	1	46	105
AA00921	11	289	515	603
AA00925	5	19	31	120
AA00943	7	56	72	132
AA01037	5	1	17	114
AA01054	2	120	121	183
AA01080	2	63	67	126
AA01089	3	1	33	126
AA01111	11	56	70	129
AA01116	9	18	57	132
AA01135	11	2	74	204
AA01154	4	1	8	222
AA01169	5	71	77	165
AA01198	5	26	34	336
AA01207	2	20	25	96
AA01213	7	1	370	579
AA01231	7	72	94	303
AA01244	6	165	182	267
AA01256	3	6	8	96
AA01269	1	2	2	162
AA01313	10	338	374	453
AA01331	12	98	110	234
AA01336	10	1	68	180
AA01338	1	42	42	102
AA01348	10	1	14	126
AA01364	2	1	2	126
AA01365	8	59	99	246
AA01386	8	53	169	228
AA01445	9	32	60	129
AA01448	7	1	11	105
AA01478	3	61	74	150
AA01491	2	76	77	375
AA01517	8	143	503	723
AA01532	2	1	2	96
AA01550	11	87	118	177
AA01561	9	14	322	387
AA01590	6	59	66	126
AA01605	9	59	67	126
AA01651	5	2	41	129
AA01660	9	99	109	168
AA01726	1	53	53	120
AA01727	3	45	54	114
AA01763	2	35	36	96
AA01800	5	98	108	168
AA01817	3	1	3	96
AA01842	9	1	38	117
AA01851	9	12	34	147
AA01892	9	36	65	129
AA01917	4	134	138	201
AA01941	2	65	90	150
AA01953	1	2	2	138
AA02007	7	188	195	255
AA02019	2	18	23	87
AA02029	7	52	86	186
AA02032	5	21	25	135
AA02037	4	2	9	141
AA02038	7	130	136	195
AA02041	1	11	11	117
AA02074	4	1	8	237
AA02091	9	8	87	147
AA02119	2	2	3	129
AA02218	1	2	2	249
AA02222	1	21	21	117
AA02253	1	27	27	102
AA02271	6	25	39	99
AA02272	12	319	363	444
AA02275	12	31	63	147
AA02351	8	1	97	156
AA02378	5	1	15	129
AA02399	5	140	147	213
AA02427	1	55	55	132
AA02430	12	171	203	339
AA02450	12	78	221	444
AA02545	7	1	90	177
AA02546	1	26	26	144
AA02585	3	152	155	216
AA02611	6	10	17	126
AA02629	10	17	64	123
AA02662	11	66	84	234
AA02667	1	65	65	126
AA02707	8	2	81	213
AA02768	9	56	64	186
AA02778	9	1	31	138
AA02783	1	53	53	174
AA02799	1	28	28	126
AA02839	2	2	5	96
AA02851	2	1	2	93
AA02881	1	81	81	255
AA02889	7	54	88	147
AA02890	3	2	9	135
AA02903	2	26	27	138
AA02926	9	51	59	132
AA02967	11	29	191	603
AA02972	7	1	12	162
AA03001	10	79	132	381
AA02415	2	74	75	204
