# Supplementary material for: A Five-Species Transcriptome Array for Oral Mixed-Biofilm Studies
Source: PLoS One. 2011 Dec 14;6(12):e27827. doi: 10.1371/journal.pone.0027827 (PMC3237422; doi:10.1371/journal.pone.0027827)
Supplement: Table S6 — Genes, which share probes with other genes. (XLS) [file pone.0027827.s008.xls]

## Sheet: shared_probes
Supporting Information of "A five-species transcriptome array for oral mixed-biofilm studies"; Redanz et al. 2011; Table S6:
The table present all genes which share probes with other genes.
AA00008;AA01075;AA01289;AA02115;AA02340
AA00010;AA01077;AA01287;AA02117;AA02342
AA00412;AA00621;AA01261;AA01566;AA02297
AA00563;AA00931
AA00620;AA01262;AA02296
AA00622;AA02298;AA02422
AA01268;AA01444
FN0403;FN1511
FN0485;FN0840
FN0786;FN1443
FN0787;FN1442
FN1357;FN1883
FN2048;FN2059
FN2049;FN2060
FN2050;FN2061
FN2051;FN2062
FN2052;FN2063
PG_0008;PG_2128
PG_0009;PG_0040;PG_0590;PG_1645;PG_1709;PG_2058;PG_2129
PG_0019;PG_1673
PG_0050;PG_2194
PG_0100;PG_1267;PG_1672
PG_0103;PG_1264;PG_1669;PG_2073
PG_0177;PG_0225;PG_0487;PG_0970;PG_1658
PG_0184;PG_0825;PG_1031;PG_1177;PG_1197;PG_1448;PG_1624;PG_1906
PG_0194;PG_0261
PG_0277;PG_0865;PG_1350;PG_1746;PG_2176
PG_0460;PG_1244
PG_0566;PG_1276
PG_0819;PG_1454
PG_0820;PG_1453
PG_0821;PG_1452
PG_0823;PG_1450
PG_0824;PG_1449
PG_0826;PG_1447
PG_0853;PG_2152
PG_0942;PG_1419
PG_0943;PG_1420
SMU_1347c;SMU_1365c
SMU_1348c;SMU_1366c
SMU_1379;SMU_1408c;SMU_1894c;SMU_566c;SMU_766
SMU_1407c;SMU_1893c;SMU_436c;SMU_767
SSA_0265;SSA_1361
