# Supplementary material for: A Five-Species Transcriptome Array for Oral Mixed-Biofilm Studies
Source: PLoS One. 2011 Dec 14;6(12):e27827. doi: 10.1371/journal.pone.0027827 (PMC3237422; doi:10.1371/journal.pone.0027827)
Supplement: Table S7 — All genes for which NimbleGen algorhithms were not able to identify adequate probes. (XLS) [file pone.0027827.s009.xls]

## Sheet: not_found
Supporting Information of "A five-species transcriptome array for oral mixed-biofilm studies"; Redanz et al. 2011; Table S7:
All genes for which NimbleGen algorhithms were not able to identify adequate probes.
AA00009
AA00013
AA00042
AA00078
AA00083
AA00117
AA00122
AA00123
AA00140
AA00155
AA00156
AA00157
AA00165
AA00170
AA00173
AA00181
AA00184
AA00199
AA00213
AA00217
AA00226
AA00227
AA00233
AA00235
AA00239
AA00240
AA00248
AA00264
AA00271
AA00298
AA00299
AA00321
AA00349
AA00395
AA00426
AA00428
AA00464
AA00489
AA00495
AA00500
AA00507
AA00514
AA00525
AA00533
AA00535
AA00540
AA00551
AA00562
AA00570
AA00587
AA00589
AA00595
AA00598
AA00619
AA00623
AA00653
AA00655
AA00658
AA00666
AA00670
AA00697
AA00719
AA00724
AA00725
AA00733
AA00758
AA00784
AA00803
AA00813
AA00824
AA00845
AA00882
AA00899
AA00910
AA00918
AA00965
AA01021
AA01035
AA01041
AA01068
AA01076
AA01086
AA01092
AA01119
AA01129
AA01136
AA01147
AA01170
AA01174
AA01176
AA01204
AA01210
AA01212
AA01217
AA01227
AA01238
AA01251
AA01253
AA01266
AA01267
AA01288
AA01314
AA01316
AA01317
AA01320
AA01324
AA01375
AA01384
AA01387
AA01404
AA01450
AA01474
AA01500
AA01501
AA01527
AA01531
AA01543
AA01610
AA01620
AA01634
AA01639
AA01646
AA01655
AA01674
AA01686
AA01720
AA01721
AA01722
AA01733
AA01735
AA01745
AA01762
AA01764
AA01775
AA01798
AA01802
AA01816
AA01823
AA01829
AA01846
AA01853
AA01859
AA01888
AA01942
AA01943
AA01969
AA01978
AA02002
AA02022
AA02025
AA02040
AA02049
AA02066
AA02078
AA02096
AA02106
AA02116
AA02118
AA02135
AA02135_1
AA02143
AA02147
AA02148
AA02163
AA02167
AA02169
AA02187
AA02199
AA02213
AA02234
AA02245
AA02268
AA02274
AA02293
AA02341
AA02346
AA02366
AA02379
AA02433
AA02464
AA02475
AA02487
AA02489
AA02490
AA02518
AA02567
AA02569
AA02594
AA02605
AA02621
AA02681
AA02691
AA02703
AA02705
AA02723
AA02727
AA02748
AA02750
AA02755
AA02766
AA02767
AA02769
AA02770
AA02773
AA02798
AA02808
AA02813
AA02814
AA02828
AA02835
AA02854
AA02862
AA02869
AA02874
AA02875
AA02908
AA02918
AA02927
AA02929
AA02934
AA02941
AA02968
AA03002
AA03009
AA03012
AA03014
AA03015
AA03016
FN0014
FN0015
FN0027
FN0041
FN0051
FN0109
FN0112
FN0122
FN0136
FN0139
FN0141
FN0146
FN0160
FN0168
FN0196
FN0212
FN0229
FN0231
FN0239
FN0256
FN0361
FN0373
FN0401
FN0404
FN0415
FN0449
FN0464
FN0507
FN0510
FN0520
FN0528
FN0530
FN0531
FN0620
FN0638
FN0641
FN0726
FN0744
FN0764
FN0780
FN0808
FN0812
FN0818
FN0844
FN0860
FN0936
FN1007
FN1009
FN1018
FN1024
FN1044
FN1052
FN1057
FN1081
FN1098
FN1099
FN1117
FN1158
FN1173
FN1175
FN1178
FN1212
FN1288
FN1296
FN1314
FN1338
FN1356
FN1395
FN1425
FN1446
FN1460
FN1495
FN1509
FN1510
FN1513
FN1587
FN1598
FN1604
FN1617
FN1633
FN1634
FN1673
FN1678
FN1681
FN1710
FN1785
FN1802
FN1821
FN1846
FN1876
FN1882
FN1889
FN1890
FN1892
FN1901
FN1952
FN1954
FN1955
FN1997
FN2032
FN2057
FN2091
FN2110
PG_0039
PG_0101
PG_0102
PG_0371
PG_0431
PG_0609
PG_0655
PG_0662
PG_0722
PG_0749
PG_0773
PG_0995
PG_1166
PG_1167
PG_1233
PG_1265
PG_1459
PG_1511
PG_1670
PG_1671
PG_1718
PG_1979
PG_1980
PG_2074
PG_2116
PG_2212
SMU_1024c
SMU_1047c
SMU_11
SMU_1147c
SMU_1358
SMU_1359
SMU_1435c
SMU_1456c
SMU_153
SMU_172
SMU_18
SMU_1804c
SMU_193c
SMU_2003a
SMU_2024c
SMU_2053c
SMU_2125
SMU_2139c
SMU_2155
SMU_222c
SMU_223c
SMU_340
SMU_378
SMU_41
SMU_419
SMU_462
SMU_529
SMU_545
SMU_590c
SMU_620
SMU_802
SMU_812
SMU_948
SSA_0206
SSA_0228
SSA_0229
SSA_0573
SSA_0643
SSA_0666
SSA_0723
SSA_0730
SSA_0884
SSA_0920
SSA_1089
SSA_1133
SSA_1191
SSA_1412
SSA_1672
SSA_1700
SSA_1733
SSA_1912
SSA_1980
SSA_2054
SSA_2127
SSA_2136
SSA_2335
SSA_2388
SSA_2392
SSA_2394
pVT17
pVT21
pVT30
